# Supplementary material for: Microarray Based Gene Expression Analysis of Murine Brown and Subcutaneous Adipose Tissue: Significance with Human
Source: PLoS One. 2015 May 26;10(5):e0127701. doi: 10.1371/journal.pone.0127701 (PMC4444008; doi:10.1371/journal.pone.0127701)
Supplement: S1 Table — Probe sets differentially expressed ≥2 fold change in sWAT are expressed as positive fold change while those expressed ≥2 fold change in BAT are expressed as negative fold change. The table also provides additional information provided by GeneSpring GX 12.1 regarding each of the probe sets such as Gene symbol, Entrez gene id and GO category. (XLSX) [file pone.0127701.s008.xlsx]

## Sheet: 2fold
# Notes : Fold change >= 2.0
#Entity List : White(SC) Vs Brown (Parathyroid) T Test paired p (Corr) cut-off = 0.05
#Interpretation : Inhouse Mouse Tissue study (Non-averaged)
#Experiment : White (Subcutaneous) Vs Brown (Parathyroid)
#Fold-Change cut-off : 2.0
#Pairing option : All against single condition
#Condition pairs :
#[White (SC)] vs [Brown (Parathyroid)]
#Minimum number of pairs:1 out of 1 condition pairs.
# Technology : Affymetrix.GeneChip.Mouse430_2
# Owner : gxuser
Probe Set ID	FC ([White (SC)] vs [Brown (Parathyroid)])	Log FC ([White (SC)] vs [Brown (Parathyroid)])	FC (abs) ([White (SC)] vs [Brown (Parathyroid)])	Regulation ([White (SC)] vs [Brown (Parathyroid)])	Gene Symbol	Entrez Gene	Gene Ontology Biological Process	Gene Ontology Cellular Component	Gene Ontology Molecular Function
1415690_at	-2.20704	-1.14211	2.20704	down	Mrpl27	94064	0006412 // translation // traceable author statement /// 0006412 // translation // inferred from electronic annotation	0005622 // intracellular // inferred from electronic annotation /// 0005739 // mitochondrion // inferred from direct assay /// 0005739 // mitochondrion // inferred from electronic annotation /// 0005762 // mitochondrial large ribosomal subunit // inferred from direct assay /// 0005840 // ribosome // inferred from electronic annotation /// 0030529 // ribonucleoprotein complex // inferred from elec…	0003735 // structural constituent of ribosome // inferred from electronic annotation
1415710_at	-2.00614	-1.00442	2.00614	down	Cox18	231430	0008535 // respiratory chain complex IV assembly // inferred from electronic annotation /// 0008535 // respiratory chain complex IV assembly // inferred from sequence or structural similarity /// 0051204 // protein insertion into mitochondrial membrane // inferred from electronic annotation /// 0051204 // protein insertion into mitochondrial membrane // inferred from sequence or structural simila…	0005739 // mitochondrion // inferred from direct assay /// 0005739 // mitochondrion // inferred from electronic annotation /// 0005743 // mitochondrial inner membrane // inferred from electronic annotation /// 0016020 // membrane // inferred from electronic annotation /// 0016021 // integral to membrane // inferred from electronic annotation /// 0031305 // integral to mitochondrial inner membrane…	0008565 // protein transporter activity // inferred from electronic annotation /// 0008565 // protein transporter activity // inferred from sequence or structural similarity
1415715_at	-2.30562	-1.20515	2.30562	down	Tmem129	68366		0016020 // membrane // inferred from electronic annotation /// 0016021 // integral to membrane // inferred from electronic annotation
1415727_at	-2.4287	-1.28019	2.4287	down	Apoa1bp	246703		0005576 // extracellular region // inferred from electronic annotation /// 0005739 // mitochondrion // inferred from direct assay	0005515 // protein binding // inferred from electronic annotation
1415733_a_at	-2.21085	-1.1446	2.21085	down	Tomm5	68512	0006626 // protein targeting to mitochondrion // inferred by curator /// 0006810 // transport // inferred from electronic annotation /// 0015031 // protein transport // inferred from electronic annotation	0005739 // mitochondrion // inferred from direct assay /// 0005739 // mitochondrion // inferred from electronic annotation /// 0005741 // mitochondrial outer membrane // inferred from electronic annotation /// 0005742 // mitochondrial outer membrane translocase complex // inferred from sequence or structural similarity /// 0016020 // membrane // inferred from electronic annotation /// 0016021 // …	0008565 // protein transporter activity // inferred by curator
1415737_at	-2.25048	-1.17023	2.25048	down	Rfk	54391	0009231 // riboflavin biosynthetic process // inferred from electronic annotation /// 0016310 // phosphorylation // inferred from electronic annotation	0005737 // cytoplasm // inferred from electronic annotation /// 0005739 // mitochondrion // inferred from direct assay	0000166 // nucleotide binding // inferred from electronic annotation /// 0005524 // ATP binding // inferred from electronic annotation /// 0008531 // riboflavin kinase activity // not recorded /// 0008531 // riboflavin kinase activity // inferred from electronic annotation /// 0016301 // kinase activity // inferred from electronic annotation /// 0016740 // transferase activity // inferred from el…
1415758_at	2.0861	1.06081	2.0861	up	Fryl	72313			0005488 // binding // inferred from electronic annotation /// 0005515 // protein binding // inferred from physical interaction /// 0005515 // protein binding // inferred from electronic annotation
1415764_at	2.01424	1.01023	2.01424	up	Zc3h11a	70579			0003676 // nucleic acid binding // inferred from electronic annotation /// 0005515 // protein binding // inferred from electronic annotation /// 0008270 // zinc ion binding // inferred from electronic annotation /// 0046872 // metal ion binding // inferred from electronic annotation
1415772_at	2.61459	1.38658	2.61459	up	Ncl	17975	0001525 // angiogenesis // inferred from electronic annotation	0005634 // nucleus // inferred from direct assay /// 0005634 // nucleus // inferred from electronic annotation /// 0005654 // nucleoplasm // inferred from direct assay /// 0005730 // nucleolus // inferred from direct assay /// 0005730 // nucleolus // not recorded /// 0005730 // nucleolus // inferred from electronic annotation /// 0005737 // cytoplasm // inferred from electronic annotation /// 000…	0000166 // nucleotide binding // inferred from electronic annotation /// 0003676 // nucleic acid binding // inferred from electronic annotation /// 0003677 // DNA binding // inferred from electronic annotation /// 0003723 // RNA binding // inferred from direct assay /// 0003723 // RNA binding // inferred from electronic annotation /// 0003723 // RNA binding // inferred from sequence or structural…
1415779_s_at	2.36075	1.23925	2.36075	up	Actg1	11465	0007409 // axonogenesis // inferred from electronic annotation /// 0045214 // sarcomere organization // inferred from direct assay /// 0051592 // response to calcium ion // inferred from electronic annotation	0005737 // cytoplasm // inferred from electronic annotation /// 0005856 // cytoskeleton // inferred from electronic annotation /// 0015629 // actin cytoskeleton // inferred from direct assay /// 0030016 // myofibril // inferred from direct assay /// 0030424 // axon // inferred from electronic annotation /// 0030529 // ribonucleoprotein complex // inferred from electronic annotation /// 0031941 //…	0000166 // nucleotide binding // inferred from electronic annotation /// 0005200 // structural constituent of cytoskeleton // inferred from direct assay /// 0005515 // protein binding // inferred from electronic annotation /// 0005515 // protein binding // inferred from physical interaction /// 0005524 // ATP binding // inferred from electronic annotation /// 0019894 // kinesin binding // inferre…
1415780_a_at	3.1383	1.64998	3.1383	up	Armcx2	67416		0016020 // membrane // inferred from electronic annotation /// 0016021 // integral to membrane // inferred from electronic annotation	0005488 // binding // inferred from electronic annotation
1415800_at	-5.68213	-2.50643	5.68213	down	Gja1	14609	0001701 // in utero embryonic development // inferred from mutant phenotype /// 0001764 // neuron migration // inferred from mutant phenotype /// 0001947 // heart looping // inferred from mutant phenotype /// 0002070 // epithelial cell maturation // inferred from mutant phenotype /// 0006915 // apoptosis // inferred from mutant phenotype /// 0006915 // apoptosis // not recorded /// 0006915 // apo…	0005737 // cytoplasm // not recorded /// 0005737 // cytoplasm // inferred from electronic annotation /// 0005741 // mitochondrial outer membrane // not recorded /// 0005741 // mitochondrial outer membrane // inferred from electronic annotation /// 0005764 // lysosome // not recorded /// 0005764 // lysosome // inferred from electronic annotation /// 0005769 // early endosome // not recorded /// 00…	0004871 // signal transducer activity // inferred from electronic annotation /// 0005102 // receptor binding // inferred from physical interaction /// 0005243 // gap junction channel activity // inferred from direct assay /// 0005243 // gap junction channel activity // not recorded /// 0005243 // gap junction channel activity // inferred from electronic annotation /// 0005515 // protein binding /…
1415801_at	-2.83785	-1.5048	2.83785	down	Gja1	14609	0001701 // in utero embryonic development // inferred from mutant phenotype /// 0001764 // neuron migration // inferred from mutant phenotype /// 0001947 // heart looping // inferred from mutant phenotype /// 0002070 // epithelial cell maturation // inferred from mutant phenotype /// 0006915 // apoptosis // inferred from mutant phenotype /// 0006915 // apoptosis // not recorded /// 0006915 // apo…	0005737 // cytoplasm // not recorded /// 0005737 // cytoplasm // inferred from electronic annotation /// 0005741 // mitochondrial outer membrane // not recorded /// 0005741 // mitochondrial outer membrane // inferred from electronic annotation /// 0005764 // lysosome // not recorded /// 0005764 // lysosome // inferred from electronic annotation /// 0005769 // early endosome // not recorded /// 00…	0004871 // signal transducer activity // inferred from electronic annotation /// 0005102 // receptor binding // inferred from physical interaction /// 0005243 // gap junction channel activity // inferred from direct assay /// 0005243 // gap junction channel activity // not recorded /// 0005243 // gap junction channel activity // inferred from electronic annotation /// 0005515 // protein binding /…
1415802_at	-3.82394	-1.93506	3.82394	down	Slc16a1	20501	0006810 // transport // inferred from electronic annotation /// 0015711 // organic anion transport // inferred from electronic annotation /// 0015718 // monocarboxylic acid transport // inferred from electronic annotation /// 0055085 // transmembrane transport // inferred from electronic annotation	0005739 // mitochondrion // inferred from direct assay /// 0005886 // plasma membrane // inferred from electronic annotation /// 0016020 // membrane // inferred from electronic annotation /// 0016021 // integral to membrane // inferred from electronic annotation	0005515 // protein binding // inferred from electronic annotation /// 0015293 // symporter activity // inferred from electronic annotation /// 0015355 // secondary active monocarboxylate transmembrane transporter activity // inferred from electronic annotation
1415810_at	2.87602	1.52407	2.87602	up	Uhrf1	18140	0006281 // DNA repair // inferred from electronic annotation /// 0006350 // transcription // inferred from electronic annotation /// 0006974 // response to DNA damage stimulus // inferred from electronic annotation /// 0007049 // cell cycle // inferred from electronic annotation /// 0007275 // multicellular organismal development // inferred from electronic annotation /// 0008283 // cell prolifer…	0000792 // heterochromatin // inferred from direct assay /// 0005634 // nucleus // inferred from direct assay /// 0005634 // nucleus // traceable author statement /// 0005634 // nucleus // inferred from electronic annotation	0003677 // DNA binding // inferred from electronic annotation /// 0005515 // protein binding // inferred from electronic annotation /// 0008270 // zinc ion binding // inferred from electronic annotation /// 0016874 // ligase activity // inferred from electronic annotation /// 0046872 // metal ion binding // inferred from electronic annotation
1415820_x_at	2.52056	1.33375	2.52056	up	Nono	53610	0006281 // DNA repair // inferred from electronic annotation /// 0006310 // DNA recombination // inferred from electronic annotation /// 0006350 // transcription // inferred from electronic annotation /// 0006397 // mRNA processing // inferred from electronic annotation /// 0006974 // response to DNA damage stimulus // inferred from electronic annotation /// 0008380 // RNA splicing // inferred fr…	0005634 // nucleus // inferred from electronic annotation /// 0016363 // nuclear matrix // inferred from electronic annotation /// 0042382 // paraspeckles // not recorded /// 0042382 // paraspeckles // inferred from electronic annotation	0000166 // nucleotide binding // inferred from electronic annotation /// 0003676 // nucleic acid binding // inferred from electronic annotation /// 0003677 // DNA binding // inferred from electronic annotation /// 0003723 // RNA binding // inferred from electronic annotation /// 0005515 // protein binding // inferred from physical interaction /// 0005515 // protein binding // inferred from electr…
1415829_at	6.27647	2.64995	6.27647	up	Lbr	98386	0007165 // signal transduction // inferred from electronic annotation	0005634 // nucleus // inferred from electronic annotation /// 0005637 // nuclear inner membrane // traceable author statement /// 0005637 // nuclear inner membrane // inferred from electronic annotation /// 0005643 // nuclear pore // not recorded /// 0005643 // nuclear pore // inferred from electronic annotation /// 0005652 // nuclear lamina // traceable author statement /// 0016020 // membrane /…	0003676 // nucleic acid binding // inferred from electronic annotation /// 0003677 // DNA binding // inferred from electronic annotation /// 0004872 // receptor activity // inferred from electronic annotation /// 0005515 // protein binding // inferred from electronic annotation /// 0070087 // chromo shadow domain binding // inferred from electronic annotation
1415839_a_at	2.79432	1.4825	2.79432	up	Npm1	18148	0000055 // ribosomal large subunit export from nucleus // inferred from mutant phenotype /// 0000056 // ribosomal small subunit export from nucleus // inferred from direct assay /// 0006334 // nucleosome assembly // inferred from electronic annotation /// 0006407 // rRNA export from nucleus // inferred from direct assay /// 0006407 // rRNA export from nucleus // inferred from mutant phenotype ///…	0001652 // granular component // inferred from direct assay /// 0005634 // nucleus // inferred from direct assay /// 0005634 // nucleus // inferred from electronic annotation /// 0005634 // nucleus // inferred from sequence or structural similarity /// 0005654 // nucleoplasm // inferred from direct assay /// 0005654 // nucleoplasm // inferred from electronic annotation /// 0005730 // nucleolus //…	0003676 // nucleic acid binding // inferred from electronic annotation /// 0003677 // DNA binding // not recorded /// 0003677 // DNA binding // inferred from electronic annotation /// 0003713 // transcription coactivator activity // inferred from electronic annotation /// 0003723 // RNA binding // inferred from direct assay /// 0003723 // RNA binding // inferred from electronic annotation /// 000…
1415849_s_at	9.35487	3.22572	9.35487	up	Stmn1	16765	0007019 // microtubule depolymerization // not recorded /// 0007052 // mitotic spindle organization // not recorded /// 0007275 // multicellular organismal development // inferred from electronic annotation /// 0007399 // nervous system development // inferred from electronic annotation /// 0007409 // axonogenesis // inferred from mutant phenotype /// 0023034 // intracellular signaling pathway //…	0005737 // cytoplasm // inferred from direct assay /// 0005737 // cytoplasm // inferred from electronic annotation /// 0005874 // microtubule // inferred from electronic annotation	0005515 // protein binding // inferred from physical interaction /// 0015631 // tubulin binding // not recorded
1415850_at	3.33137	1.73612	3.33137	up	Rasa3	19414	0007165 // signal transduction // inferred from electronic annotation /// 0023034 // intracellular signaling pathway // inferred from electronic annotation /// 0050790 // regulation of catalytic activity // inferred from electronic annotation /// 0051056 // regulation of small GTPase mediated signal transduction // inferred from electronic annotation	0005622 // intracellular // inferred from electronic annotation	0005096 // GTPase activator activity // inferred from electronic annotation /// 0046872 // metal ion binding // inferred from electronic annotation
1415851_a_at	2.42749	1.27947	2.42749	up	Impdh2	23918	0006164 // purine nucleotide biosynthetic process // inferred from mutant phenotype /// 0006164 // purine nucleotide biosynthetic process // inferred from electronic annotation /// 0006177 // GMP biosynthetic process // inferred from electronic annotation /// 0008152 // metabolic process // inferred from electronic annotation /// 0046651 // lymphocyte proliferation // inferred from mutant phenoty…		0003824 // catalytic activity // inferred from electronic annotation /// 0003938 // IMP dehydrogenase activity // inferred from direct assay /// 0003938 // IMP dehydrogenase activity // inferred from electronic annotation /// 0005515 // protein binding // inferred from electronic annotation /// 0016491 // oxidoreductase activity // inferred from electronic annotation /// 0046872 // metal ion bind…
1415852_at	3.04048	1.6043	3.04048	up	Impdh2	23918	0006164 // purine nucleotide biosynthetic process // inferred from mutant phenotype /// 0006164 // purine nucleotide biosynthetic process // inferred from electronic annotation /// 0006177 // GMP biosynthetic process // inferred from electronic annotation /// 0008152 // metabolic process // inferred from electronic annotation /// 0046651 // lymphocyte proliferation // inferred from mutant phenoty…		0003824 // catalytic activity // inferred from electronic annotation /// 0003938 // IMP dehydrogenase activity // inferred from direct assay /// 0003938 // IMP dehydrogenase activity // inferred from electronic annotation /// 0005515 // protein binding // inferred from electronic annotation /// 0016491 // oxidoreductase activity // inferred from electronic annotation /// 0046872 // metal ion bind…
1415856_at	6.40368	2.6789	6.40368	up	Emb	13723	0007155 // cell adhesion // not recorded /// 0007155 // cell adhesion // inferred from electronic annotation	0016020 // membrane // inferred from electronic annotation /// 0016021 // integral to membrane // inferred from electronic annotation
1415857_at	6.74432	2.75367	6.74432	up	Emb	13723	0007155 // cell adhesion // not recorded /// 0007155 // cell adhesion // inferred from electronic annotation	0016020 // membrane // inferred from electronic annotation /// 0016021 // integral to membrane // inferred from electronic annotation
1415860_at	2.40596	1.26661	2.40596	up	Kpna2	16647	0006606 // protein import into nucleus // inferred from direct assay /// 0006606 // protein import into nucleus // inferred from electronic annotation /// 0006810 // transport // inferred from electronic annotation /// 0006886 // intracellular protein transport // inferred from electronic annotation /// 0015031 // protein transport // inferred from electronic annotation /// 0046015 // regulation …	0005634 // nucleus // inferred from electronic annotation /// 0005643 // nuclear pore // inferred from electronic annotation /// 0005737 // cytoplasm // inferred from electronic annotation	0005488 // binding // inferred from electronic annotation /// 0005515 // protein binding // inferred from physical interaction /// 0008565 // protein transporter activity // inferred from direct assay /// 0008565 // protein transporter activity // inferred from electronic annotation
1415871_at	4.72154	2.23926	4.72154	up	Tgfbi	21810	0007155 // cell adhesion // inferred from direct assay /// 0007155 // cell adhesion // inferred from electronic annotation /// 0030198 // extracellular matrix organization // inferred from direct assay	0005576 // extracellular region // inferred from electronic annotation /// 0005578 // proteinaceous extracellular matrix // inferred from direct assay /// 0005578 // proteinaceous extracellular matrix // inferred from electronic annotation /// 0005615 // extracellular space // inferred from direct assay	0050840 // extracellular matrix binding // inferred from direct assay
1415872_at	2.5566	1.35423	2.5566	up	Hnrnph1	59013	0006397 // mRNA processing // inferred from electronic annotation /// 0008380 // RNA splicing // inferred from electronic annotation /// 0043484 // regulation of RNA splicing // inferred from sequence or structural similarity	0005634 // nucleus // inferred from electronic annotation /// 0005654 // nucleoplasm // inferred from electronic annotation /// 0005681 // spliceosomal complex // inferred from electronic annotation /// 0030529 // ribonucleoprotein complex // inferred from electronic annotation	0000166 // nucleotide binding // inferred from electronic annotation /// 0003676 // nucleic acid binding // inferred from electronic annotation /// 0003723 // RNA binding // inferred from electronic annotation /// 0003723 // RNA binding // inferred from sequence or structural similarity
1415876_a_at	2.06785	1.04813	2.06785	up	Rps26	27370	0006412 // translation // inferred from electronic annotation /// 0033119 // negative regulation of RNA splicing // inferred from electronic annotation	0005622 // intracellular // inferred from electronic annotation /// 0005840 // ribosome // inferred from electronic annotation /// 0015935 // small ribosomal subunit // inferred from electronic annotation /// 0022627 // cytosolic small ribosomal subunit // not recorded /// 0022627 // cytosolic small ribosomal subunit // inferred from electronic annotation /// 0030529 // ribonucleoprotein complex …	0003729 // mRNA binding // inferred from electronic annotation /// 0003735 // structural constituent of ribosome // inferred from electronic annotation /// 0005515 // protein binding // inferred from electronic annotation
1415881_at	-3.08541	-1.62546	3.08541	down	Ghitm	66092		0005739 // mitochondrion // inferred from direct assay /// 0016020 // membrane // inferred from electronic annotation /// 0016021 // integral to membrane // inferred from electronic annotation
1415882_at	-2.68083	-1.42268	2.68083	down	Ghitm	66092		0005739 // mitochondrion // inferred from direct assay /// 0016020 // membrane // inferred from electronic annotation /// 0016021 // integral to membrane // inferred from electronic annotation
1415889_a_at	2.65896	1.41086	2.65896	up	Hsp90b1	22027	0006457 // protein folding // inferred from electronic annotation /// 0006950 // response to stress // inferred from electronic annotation /// 0030433 // ER-associated protein catabolic process // inferred from sequence or structural similarity /// 0031247 // actin rod assembly // not recorded /// 0043666 // regulation of phosphoprotein phosphatase activity // not recorded /// 0071318 // cellular…	0005737 // cytoplasm // inferred from electronic annotation /// 0005783 // endoplasmic reticulum // inferred from direct assay /// 0005783 // endoplasmic reticulum // inferred from electronic annotation /// 0005788 // endoplasmic reticulum lumen // inferred from electronic annotation /// 0042470 // melanosome // inferred from electronic annotation /// 0044459 // plasma membrane part // inferred f…	0000166 // nucleotide binding // inferred from electronic annotation /// 0005524 // ATP binding // inferred from electronic annotation /// 0019903 // protein phosphatase binding // not recorded /// 0050750 // low-density lipoprotein receptor binding // not recorded /// 0051082 // unfolded protein binding // inferred from electronic annotation
1415891_at	-5.40204	-2.4335	5.40204	down	Suclg1	56451	0006099 // tricarboxylic acid cycle // not recorded /// 0006099 // tricarboxylic acid cycle // inferred from electronic annotation /// 0006104 // succinyl-CoA metabolic process // not recorded /// 0006104 // succinyl-CoA metabolic process // inferred from electronic annotation /// 0006105 // succinate metabolic process // not recorded /// 0006105 // succinate metabolic process // inferred from el…	0005739 // mitochondrion // inferred from direct assay /// 0005739 // mitochondrion // not recorded /// 0005739 // mitochondrion // inferred from electronic annotation /// 0005743 // mitochondrial inner membrane // inferred from direct assay /// 0045244 // succinate-CoA ligase complex (GDP-forming) // not recorded /// 0045244 // succinate-CoA ligase complex (GDP-forming) // inferred from electron…	0000166 // nucleotide binding // inferred from electronic annotation /// 0003824 // catalytic activity // inferred from electronic annotation /// 0003878 // ATP citrate synthase activity // inferred from electronic annotation /// 0004775 // succinate-CoA ligase (ADP-forming) activity // not recorded /// 0004775 // succinate-CoA ligase (ADP-forming) activity // inferred from electronic annotation …
1415893_at	-2.22647	-1.15476	2.22647	down	Sgpl1	20397	0001553 // luteinization // inferred from mutant phenotype /// 0001570 // vasculogenesis // inferred from mutant phenotype /// 0001822 // kidney development // inferred from mutant phenotype /// 0006629 // lipid metabolic process // inferred from electronic annotation /// 0006672 // ceramide metabolic process // inferred from electronic annotation /// 0006672 // ceramide metabolic process // infe…	0005783 // endoplasmic reticulum // inferred from electronic annotation /// 0005789 // endoplasmic reticulum membrane // inferred from electronic annotation /// 0016020 // membrane // inferred from electronic annotation /// 0016021 // integral to membrane // inferred from electronic annotation	0003824 // catalytic activity // inferred from electronic annotation /// 0008117 // sphinganine-1-phosphate aldolase activity // inferred from electronic annotation /// 0016829 // lyase activity // inferred from electronic annotation /// 0016831 // carboxy-lyase activity // inferred from electronic annotation /// 0030170 // pyridoxal phosphate binding // inferred from electronic annotation
1415899_at	2.344	1.22897	2.344	up	Junb	16477	0001570 // vasculogenesis // inferred from mutant phenotype /// 0001649 // osteoblast differentiation // inferred from mutant phenotype /// 0001701 // in utero embryonic development // inferred from mutant phenotype /// 0001829 // trophectodermal cell differentiation // inferred from direct assay /// 0001829 // trophectodermal cell differentiation // inferred from mutant phenotype /// 0006350 // …	0005634 // nucleus // not recorded /// 0005634 // nucleus // inferred from electronic annotation	0003677 // DNA binding // inferred from direct assay /// 0003677 // DNA binding // not recorded /// 0003677 // DNA binding // inferred from electronic annotation /// 0003690 // double-stranded DNA binding // not recorded /// 0003690 // double-stranded DNA binding // inferred from electronic annotation /// 0003700 // sequence-specific DNA binding transcription factor activity // not recorded /// 0…
1415903_at	2.09778	1.06887	2.09778	up	Slc38a1	105727	0006810 // transport // inferred from electronic annotation /// 0006811 // ion transport // inferred from electronic annotation /// 0006814 // sodium ion transport // inferred from electronic annotation /// 0006865 // amino acid transport // inferred from electronic annotation /// 0006868 // glutamine transport // inferred from direct assay /// 0055085 // transmembrane transport // inferred from …	0005624 // membrane fraction // inferred from direct assay /// 0005886 // plasma membrane // inferred from direct assay /// 0005886 // plasma membrane // inferred from electronic annotation /// 0016020 // membrane // inferred from electronic annotation /// 0016021 // integral to membrane // inferred from electronic annotation /// 0030424 // axon // inferred from direct assay	0015186 // L-glutamine transmembrane transporter activity // inferred from direct assay /// 0015293 // symporter activity // inferred from electronic annotation
1415906_at	2.18347	1.12662	2.18347	up	Tmsb4x	19241	0007010 // cytoskeleton organization // inferred from electronic annotation /// 0030036 // actin cytoskeleton organization // inferred from electronic annotation /// 0030334 // regulation of cell migration // inferred from direct assay /// 0042989 // sequestering of actin monomers // inferred from electronic annotation	0005634 // nucleus // inferred from direct assay /// 0005737 // cytoplasm // inferred from electronic annotation /// 0005829 // cytosol // inferred from direct assay /// 0005856 // cytoskeleton // inferred from electronic annotation	0003779 // actin binding // inferred from electronic annotation /// 0005515 // protein binding // inferred from physical interaction
1415910_s_at	-3.94665	-1.98063	3.94665	down	Ciapin1	109006	0006915 // apoptosis // inferred from electronic annotation /// 0006916 // anti-apoptosis // inferred from mutant phenotype /// 0030097 // hemopoiesis // inferred from mutant phenotype	0005634 // nucleus // inferred from electronic annotation /// 0005730 // nucleolus // inferred from direct assay /// 0005737 // cytoplasm // inferred from direct assay /// 0005737 // cytoplasm // inferred from electronic annotation
1415913_at	2.61102	1.38462	2.61102	up	Gm12270 /// Rps13	668239///68052	0006412 // translation // inferred from electronic annotation /// 0033119 // negative regulation of RNA splicing // inferred from electronic annotation	0005622 // intracellular // inferred from electronic annotation /// 0005634 // nucleus // inferred from electronic annotation /// 0005730 // nucleolus // inferred from electronic annotation /// 0005840 // ribosome // inferred from electronic annotation /// 0022627 // cytosolic small ribosomal subunit // not recorded /// 0022627 // cytosolic small ribosomal subunit // inferred from electronic anno…	0003729 // mRNA binding // inferred from electronic annotation /// 0003735 // structural constituent of ribosome // inferred from electronic annotation /// 0005515 // protein binding // inferred from electronic annotation
1415918_a_at	-2.20368	-1.13991	2.20368	down	Tpi1	21991	0005975 // carbohydrate metabolic process // not recorded /// 0005975 // carbohydrate metabolic process // inferred from electronic annotation /// 0006006 // glucose metabolic process // inferred from direct assay /// 0006094 // gluconeogenesis // inferred from electronic annotation /// 0006096 // glycolysis // inferred from electronic annotation /// 0006098 // pentose-phosphate shunt // inferred…	0005625 // soluble fraction // not recorded /// 0005625 // soluble fraction // inferred from electronic annotation /// 0005634 // nucleus // not recorded /// 0005634 // nucleus // inferred from electronic annotation /// 0005829 // cytosol // not recorded /// 0005829 // cytosol // inferred from electronic annotation	0003824 // catalytic activity // inferred from electronic annotation /// 0004807 // triose-phosphate isomerase activity // inferred from direct assay /// 0004807 // triose-phosphate isomerase activity // inferred from mutant phenotype /// 0004807 // triose-phosphate isomerase activity // not recorded /// 0004807 // triose-phosphate isomerase activity // inferred from electronic annotation /// 000…
1415922_s_at	7.3559	2.8789	7.3559	up	Marcksl1	17357	0008284 // positive regulation of cell proliferation // inferred from direct assay /// 0016192 // vesicle-mediated transport // not recorded /// 0016192 // vesicle-mediated transport // inferred from electronic annotation	0005886 // plasma membrane // inferred from electronic annotation	0005516 // calmodulin binding // inferred from electronic annotation
1415927_at	-3.31885	-1.73068	3.31885	down	Actc1	11464	0006915 // apoptosis // inferred from mutant phenotype /// 0006936 // muscle contraction // inferred from electronic annotation /// 0030048 // actin filament-based movement // inferred from electronic annotation /// 0030240 // skeletal muscle thin filament assembly // inferred from mutant phenotype /// 0031032 // actomyosin structure organization // inferred from mutant phenotype /// 0042493 // r…	0005625 // soluble fraction // not recorded /// 0005625 // soluble fraction // inferred from electronic annotation /// 0005737 // cytoplasm // inferred from electronic annotation /// 0005856 // cytoskeleton // inferred from electronic annotation /// 0005884 // actin filament // inferred from electronic annotation /// 0030017 // sarcomere // inferred from electronic annotation /// 0031674 // I ban…	0000166 // nucleotide binding // inferred from electronic annotation /// 0005515 // protein binding // inferred from electronic annotation /// 0005524 // ATP binding // inferred from electronic annotation /// 0016887 // ATPase activity // inferred from electronic annotation /// 0017022 // myosin binding // inferred from electronic annotation
1415933_a_at	-2.18079	-1.12485	2.18079	down	Cox5a	12858	0008152 // metabolic process // not recorded /// 0015992 // proton transport // not recorded /// 0034220 // ion transmembrane transport // not recorded	0005739 // mitochondrion // inferred from direct assay /// 0005739 // mitochondrion // inferred from electronic annotation /// 0005743 // mitochondrial inner membrane // inferred from direct assay /// 0005743 // mitochondrial inner membrane // inferred from electronic annotation /// 0016020 // membrane // inferred from electronic annotation	0004129 // cytochrome-c oxidase activity // not recorded /// 0004129 // cytochrome-c oxidase activity // inferred from electronic annotation /// 0046872 // metal ion binding // inferred from electronic annotation
1415936_at	3.07741	1.62172	3.07741	up	Bcar3	29815	0007264 // small GTPase mediated signal transduction // inferred from electronic annotation /// 0050790 // regulation of catalytic activity // inferred from electronic annotation	0005622 // intracellular // inferred from electronic annotation	0005085 // guanyl-nucleotide exchange factor activity // inferred from electronic annotation /// 0005515 // protein binding // inferred from electronic annotation
1415943_at	3.64555	1.86614	3.64555	up	Sdc1	20969	0001657 // ureteric bud development // inferred from electronic annotation /// 0009636 // response to toxin // inferred from electronic annotation /// 0010033 // response to organic substance // inferred from electronic annotation /// 0042060 // wound healing // inferred from electronic annotation /// 0042476 // odontogenesis // inferred from electronic annotation /// 0042542 // response to hydro…	0001931 // uropod // not recorded /// 0001931 // uropod // inferred from electronic annotation /// 0005737 // cytoplasm // inferred from electronic annotation /// 0005925 // focal adhesion // inferred from electronic annotation /// 0009986 // cell surface // inferred from direct assay /// 0016020 // membrane // inferred from electronic annotation /// 0016021 // integral to membrane // inferred fr…	0001948 // glycoprotein binding // inferred from physical interaction /// 0005515 // protein binding // inferred from electronic annotation /// 0008022 // protein C-terminus binding // inferred from electronic annotation /// 0008092 // cytoskeletal protein binding // inferred from electronic annotation
1415945_at	9.64322	3.26951	9.64322	up	Mcm5	17218	0006260 // DNA replication // inferred from electronic annotation /// 0006270 // DNA-dependent DNA replication initiation // inferred from electronic annotation /// 0006350 // transcription // inferred from electronic annotation /// 0045449 // regulation of transcription // inferred from electronic annotation /// 0051301 // cell division // inferred from electronic annotation	0005634 // nucleus // inferred from electronic annotation	0000166 // nucleotide binding // inferred from electronic annotation /// 0003677 // DNA binding // inferred from electronic annotation /// 0005515 // protein binding // inferred from electronic annotation /// 0005524 // ATP binding // inferred from electronic annotation
1415956_a_at	-2.95682	-1.56405	2.95682	down	Cdk16	18555	0006468 // protein phosphorylation // inferred from electronic annotation /// 0007049 // cell cycle // inferred from electronic annotation		0000166 // nucleotide binding // inferred from electronic annotation /// 0004672 // protein kinase activity // inferred from electronic annotation /// 0004674 // protein serine/threonine kinase activity // inferred from electronic annotation /// 0004693 // cyclin-dependent protein kinase activity // inferred from electronic annotation /// 0005515 // protein binding // inferred from electronic ann…
1415958_at	-4.09766	-2.0348	4.09766	down	Slc2a4	20528	0006810 // transport // inferred from electronic annotation /// 0008643 // carbohydrate transport // inferred from electronic annotation /// 0015758 // glucose transport // inferred from direct assay /// 0015758 // glucose transport // not recorded /// 0015758 // glucose transport // traceable author statement /// 0015758 // glucose transport // inferred from electronic annotation /// 0035428 // …	0000299 // integral to membrane of membrane fraction // inferred from direct assay /// 0005624 // membrane fraction // not recorded /// 0005624 // membrane fraction // inferred from electronic annotation /// 0005625 // soluble fraction // not recorded /// 0005625 // soluble fraction // inferred from electronic annotation /// 0005737 // cytoplasm // inferred from electronic annotation /// 0005768 …	0005215 // transporter activity // inferred from electronic annotation /// 0005355 // glucose transmembrane transporter activity // inferred from direct assay /// 0005355 // glucose transmembrane transporter activity // not recorded /// 0005355 // glucose transmembrane transporter activity // traceable author statement /// 0005355 // glucose transmembrane transporter activity // inferred from ele…
1415959_at	-3.5781	-1.8392	3.5781	down	Slc2a4	20528	0006810 // transport // inferred from electronic annotation /// 0008643 // carbohydrate transport // inferred from electronic annotation /// 0015758 // glucose transport // inferred from direct assay /// 0015758 // glucose transport // not recorded /// 0015758 // glucose transport // traceable author statement /// 0015758 // glucose transport // inferred from electronic annotation /// 0035428 // …	0000299 // integral to membrane of membrane fraction // inferred from direct assay /// 0005624 // membrane fraction // not recorded /// 0005624 // membrane fraction // inferred from electronic annotation /// 0005625 // soluble fraction // not recorded /// 0005625 // soluble fraction // inferred from electronic annotation /// 0005737 // cytoplasm // inferred from electronic annotation /// 0005768 …	0005215 // transporter activity // inferred from electronic annotation /// 0005355 // glucose transmembrane transporter activity // inferred from direct assay /// 0005355 // glucose transmembrane transporter activity // not recorded /// 0005355 // glucose transmembrane transporter activity // traceable author statement /// 0005355 // glucose transmembrane transporter activity // inferred from ele…
1415961_at	2.8988	1.53546	2.8988	up	Itm2c	64294	0012502 // induction of programmed cell death // inferred from mutant phenotype	0005624 // membrane fraction // traceable author statement /// 0005764 // lysosome // inferred from direct assay /// 0005764 // lysosome // inferred from electronic annotation /// 0005765 // lysosomal membrane // inferred from electronic annotation /// 0005794 // Golgi apparatus // inferred from electronic annotation /// 0016020 // membrane // inferred from electronic annotation /// 0016021 // in…	0001540 // beta-amyloid binding // inferred from electronic annotation /// 0005515 // protein binding // inferred from electronic annotation /// 0005524 // ATP binding // inferred from direct assay
1415966_a_at	-5.83871	-2.54565	5.83871	down	Ndufv1	17995	0006810 // transport // inferred from electronic annotation /// 0022900 // electron transport chain // inferred from electronic annotation /// 0055114 // oxidation reduction // inferred from electronic annotation	0005739 // mitochondrion // inferred from direct assay /// 0005739 // mitochondrion // inferred from electronic annotation /// 0005743 // mitochondrial inner membrane // inferred from direct assay /// 0005743 // mitochondrial inner membrane // inferred from electronic annotation /// 0016020 // membrane // inferred from electronic annotation /// 0070469 // respiratory chain // inferred from electr…	0003954 // NADH dehydrogenase activity // inferred from electronic annotation /// 0008137 // NADH dehydrogenase (ubiquinone) activity // inferred from electronic annotation /// 0010181 // FMN binding // inferred from electronic annotation /// 0016491 // oxidoreductase activity // inferred from electronic annotation /// 0016651 // oxidoreductase activity, acting on NADH or NADPH // inferred from e…
1415967_at	-4.83788	-2.27437	4.83788	down	Ndufv1	17995	0006810 // transport // inferred from electronic annotation /// 0022900 // electron transport chain // inferred from electronic annotation /// 0055114 // oxidation reduction // inferred from electronic annotation	0005739 // mitochondrion // inferred from direct assay /// 0005739 // mitochondrion // inferred from electronic annotation /// 0005743 // mitochondrial inner membrane // inferred from direct assay /// 0005743 // mitochondrial inner membrane // inferred from electronic annotation /// 0016020 // membrane // inferred from electronic annotation /// 0070469 // respiratory chain // inferred from electr…	0003954 // NADH dehydrogenase activity // inferred from electronic annotation /// 0008137 // NADH dehydrogenase (ubiquinone) activity // inferred from electronic annotation /// 0010181 // FMN binding // inferred from electronic annotation /// 0016491 // oxidoreductase activity // inferred from electronic annotation /// 0016651 // oxidoreductase activity, acting on NADH or NADPH // inferred from e…
1415970_at	-2.10376	-1.07297	2.10376	down	Cox6c	12864	0008152 // metabolic process // inferred from electronic annotation /// 0015992 // proton transport // inferred from electronic annotation /// 0034220 // ion transmembrane transport // inferred from electronic annotation	0005739 // mitochondrion // inferred from direct assay /// 0005739 // mitochondrion // inferred from electronic annotation /// 0005743 // mitochondrial inner membrane // inferred from direct assay /// 0005743 // mitochondrial inner membrane // inferred from electronic annotation /// 0016020 // membrane // inferred from electronic annotation /// 0016021 // integral to membrane // inferred from ele…	0004129 // cytochrome-c oxidase activity // inferred from electronic annotation
1415971_at	2.03161	1.02262	2.03161	up	Marcks	17118		0005737 // cytoplasm // inferred from direct assay /// 0005737 // cytoplasm // not recorded /// 0005737 // cytoplasm // inferred from electronic annotation /// 0005813 // centrosome // inferred from direct assay /// 0005856 // cytoskeleton // inferred from electronic annotation /// 0005938 // cell cortex // inferred from direct assay /// 0016020 // membrane // inferred from direct assay /// 00160…	0003779 // actin binding // inferred from electronic annotation /// 0005080 // protein kinase C binding // inferred from physical interaction /// 0005516 // calmodulin binding // inferred from electronic annotation
1415973_at	2.3788	1.25024	2.3788	up	Marcks	17118		0005737 // cytoplasm // inferred from direct assay /// 0005737 // cytoplasm // not recorded /// 0005737 // cytoplasm // inferred from electronic annotation /// 0005813 // centrosome // inferred from direct assay /// 0005856 // cytoskeleton // inferred from electronic annotation /// 0005938 // cell cortex // inferred from direct assay /// 0016020 // membrane // inferred from direct assay /// 00160…	0003779 // actin binding // inferred from electronic annotation /// 0005080 // protein kinase C binding // inferred from physical interaction /// 0005516 // calmodulin binding // inferred from electronic annotation
1415976_a_at	-3.86638	-1.95098	3.86638	down	Carhsp1	52502	0006355 // regulation of transcription, DNA-dependent // inferred from electronic annotation	0005737 // cytoplasm // inferred from electronic annotation	0003676 // nucleic acid binding // inferred from electronic annotation /// 0003677 // DNA binding // inferred from electronic annotation /// 0005515 // protein binding // inferred from physical interaction
1415979_x_at	2.06572	1.04665	2.06572	up	Rpl7	19989	0006412 // translation // inferred by curator /// 0006412 // translation // inferred from electronic annotation /// 0045449 // regulation of transcription // inferred from electronic annotation	0005622 // intracellular // inferred from electronic annotation /// 0005840 // ribosome // inferred from electronic annotation /// 0015934 // large ribosomal subunit // inferred from electronic annotation /// 0022625 // cytosolic large ribosomal subunit // inferred from direct assay /// 0030529 // ribonucleoprotein complex // not recorded /// 0030529 // ribonucleoprotein complex // inferred from …	0003677 // DNA binding // not recorded /// 0003723 // RNA binding // inferred from electronic annotation /// 0003729 // mRNA binding // not recorded /// 0003735 // structural constituent of ribosome // inferred by curator /// 0003735 // structural constituent of ribosome // inferred from electronic annotation /// 0030528 // transcription regulator activity // inferred from electronic annotation /…
1415983_at	11.2596	3.49308	11.2596	up	Lcp1	18826	0002286 // T cell activation involved in immune response // inferred from electronic annotation /// 0002286 // T cell activation involved in immune response // inferred from sequence or structural similarity /// 0009611 // response to wounding // not recorded /// 0033157 // regulation of intracellular protein transport // inferred from electronic annotation /// 0033157 // regulation of intracellu…	0001726 // ruffle // inferred from direct assay /// 0001891 // phagocytic cup // inferred from direct assay /// 0005737 // cytoplasm // inferred from direct assay /// 0005737 // cytoplasm // inferred from electronic annotation /// 0005829 // cytosol // inferred from electronic annotation /// 0005829 // cytosol // inferred from sequence or structural similarity /// 0005856 // cytoskeleton // infer…	0003779 // actin binding // inferred from electronic annotation /// 0005509 // calcium ion binding // inferred from electronic annotation /// 0005515 // protein binding // inferred from physical interaction /// 0005515 // protein binding // inferred from electronic annotation /// 0042802 // identical protein binding // inferred from physical interaction /// 0051015 // actin filament binding // in…
1415984_at	-3.63349	-1.86136	3.63349	down	Acadm	11364	0001889 // liver development // inferred from mutant phenotype /// 0005978 // glycogen biosynthetic process // inferred from mutant phenotype /// 0006082 // organic acid metabolic process // inferred from mutant phenotype /// 0006111 // regulation of gluconeogenesis // inferred from mutant phenotype /// 0006629 // lipid metabolic process // inferred from electronic annotation /// 0006631 // fatty…	0005739 // mitochondrion // inferred from direct assay /// 0005739 // mitochondrion // not recorded /// 0005739 // mitochondrion // inferred from electronic annotation /// 0005759 // mitochondrial matrix // not recorded /// 0005759 // mitochondrial matrix // inferred from electronic annotation /// 0031966 // mitochondrial membrane // not recorded /// 0031966 // mitochondrial membrane // inferred …	0000062 // acyl-CoA binding // not recorded /// 0003995 // acyl-CoA dehydrogenase activity // not recorded /// 0003995 // acyl-CoA dehydrogenase activity // inferred from electronic annotation /// 0003995 // acyl-CoA dehydrogenase activity // inferred from sequence or structural similarity /// 0016491 // oxidoreductase activity // inferred from electronic annotation /// 0016627 // oxidoreductase …
1415985_at	2.19146	1.13189	2.19146	up	Sf3b3	101943	0006397 // mRNA processing // inferred from electronic annotation /// 0008380 // RNA splicing // inferred from electronic annotation	0005634 // nucleus // inferred from electronic annotation /// 0005681 // spliceosomal complex // inferred from electronic annotation	0003676 // nucleic acid binding // inferred from electronic annotation /// 0005515 // protein binding // inferred from electronic annotation
1415989_at	2.03751	1.0268	2.03751	up	Vcam1	22329	0001666 // response to hypoxia // inferred from electronic annotation /// 0002526 // acute inflammatory response // inferred from electronic annotation /// 0002544 // chronic inflammatory response // inferred from electronic annotation /// 0007155 // cell adhesion // inferred from direct assay /// 0007155 // cell adhesion // not recorded /// 0007155 // cell adhesion // inferred from electronic an…	0005615 // extracellular space // inferred from electronic annotation /// 0005886 // plasma membrane // inferred from electronic annotation /// 0005902 // microvillus // inferred from electronic annotation /// 0009897 // external side of plasma membrane // inferred from electronic annotation /// 0009986 // cell surface // not recorded /// 0009986 // cell surface // inferred from electronic annota…	0005178 // integrin binding // not recorded /// 0005178 // integrin binding // inferred from electronic annotation /// 0050839 // cell adhesion molecule binding // inferred from electronic annotation
1416001_a_at	2.34002	1.22652	2.34002	up	Cotl1	72042	0050832 // defense response to fungus // inferred from direct assay	0005622 // intracellular // inferred from electronic annotation /// 0005737 // cytoplasm // inferred from electronic annotation /// 0005856 // cytoskeleton // inferred from electronic annotation	0003779 // actin binding // inferred from direct assay /// 0003779 // actin binding // inferred from electronic annotation /// 0005515 // protein binding // inferred from physical interaction /// 0005515 // protein binding // inferred from electronic annotation /// 0019899 // enzyme binding // inferred from physical interaction /// 0019899 // enzyme binding // inferred from electronic annotation
1416002_x_at	5.93414	2.56904	5.93414	up	Cotl1	72042	0050832 // defense response to fungus // inferred from direct assay	0005622 // intracellular // inferred from electronic annotation /// 0005737 // cytoplasm // inferred from electronic annotation /// 0005856 // cytoskeleton // inferred from electronic annotation	0003779 // actin binding // inferred from direct assay /// 0003779 // actin binding // inferred from electronic annotation /// 0005515 // protein binding // inferred from physical interaction /// 0005515 // protein binding // inferred from electronic annotation /// 0019899 // enzyme binding // inferred from physical interaction /// 0019899 // enzyme binding // inferred from electronic annotation
1416004_at	2.24828	1.16882	2.24828	up	Ywhah	22629	0006713 // glucocorticoid catabolic process // inferred from electronic annotation /// 0006713 // glucocorticoid catabolic process // inferred from sequence or structural similarity /// 0006886 // intracellular protein transport // inferred from direct assay /// 0007010 // cytoskeleton organization // non-traceable author statement /// 0007088 // regulation of mitosis // non-traceable author stat…	0005737 // cytoplasm // inferred from direct assay /// 0005737 // cytoplasm // inferred from electronic annotation /// 0005737 // cytoplasm // non-traceable author statement	0003779 // actin binding // inferred from direct assay /// 0005515 // protein binding // inferred from physical interaction /// 0005515 // protein binding // inferred from electronic annotation /// 0016563 // transcription activator activity // inferred from electronic annotation /// 0016563 // transcription activator activity // inferred from sequence or structural similarity /// 0019899 // enzy…
1416007_at	17.3817	4.1195	17.3817	up	Satb1	20230	0000122 // negative regulation of transcription from RNA polymerase II promoter // inferred from direct assay /// 0000122 // negative regulation of transcription from RNA polymerase II promoter // not recorded /// 0000122 // negative regulation of transcription from RNA polymerase II promoter // inferred from electronic annotation /// 0006325 // chromatin organization // inferred from direct assa…	0000785 // chromatin // inferred from direct assay /// 0005634 // nucleus // inferred from electronic annotation /// 0005720 // nuclear heterochromatin // inferred from direct assay /// 0016363 // nuclear matrix // inferred from direct assay	0003677 // DNA binding // inferred from direct assay /// 0003677 // DNA binding // inferred from electronic annotation /// 0003700 // sequence-specific DNA binding transcription factor activity // inferred from direct assay /// 0003700 // sequence-specific DNA binding transcription factor activity // inferred from electronic annotation /// 0016564 // transcription repressor activity // inferred f…
1416008_at	12.886	3.68773	12.886	up	Satb1	20230	0000122 // negative regulation of transcription from RNA polymerase II promoter // inferred from direct assay /// 0000122 // negative regulation of transcription from RNA polymerase II promoter // not recorded /// 0000122 // negative regulation of transcription from RNA polymerase II promoter // inferred from electronic annotation /// 0006325 // chromatin organization // inferred from direct assa…	0000785 // chromatin // inferred from direct assay /// 0005634 // nucleus // inferred from electronic annotation /// 0005720 // nuclear heterochromatin // inferred from direct assay /// 0016363 // nuclear matrix // inferred from direct assay	0003677 // DNA binding // inferred from direct assay /// 0003677 // DNA binding // inferred from electronic annotation /// 0003700 // sequence-specific DNA binding transcription factor activity // inferred from direct assay /// 0003700 // sequence-specific DNA binding transcription factor activity // inferred from electronic annotation /// 0016564 // transcription repressor activity // inferred f…
1416009_at	-2.32668	-1.21827	2.32668	down	Tspan3	56434		0016020 // membrane // inferred from electronic annotation /// 0016021 // integral to membrane // inferred from electronic annotation
1416019_at	2.01248	1.00898	2.01248	up	Dr1	13486	0006350 // transcription // inferred from electronic annotation /// 0045449 // regulation of transcription // inferred from electronic annotation	0005622 // intracellular // inferred from electronic annotation /// 0005634 // nucleus // inferred from direct assay /// 0005634 // nucleus // inferred from electronic annotation	0003677 // DNA binding // inferred from electronic annotation /// 0005515 // protein binding // inferred from physical interaction /// 0043565 // sequence-specific DNA binding // inferred from electronic annotation
1416023_at	-168.489	-7.39651	168.489	down	Fabp3	14077	0006631 // fatty acid metabolic process // inferred from electronic annotation /// 0006656 // phosphatidylcholine biosynthetic process // inferred from genetic interaction /// 0006810 // transport // inferred from electronic annotation /// 0015909 // long-chain fatty acid transport // not recorded /// 0015909 // long-chain fatty acid transport // inferred from electronic annotation /// 0032868 //…	0005737 // cytoplasm // not recorded /// 0005737 // cytoplasm // inferred from electronic annotation /// 0005739 // mitochondrion // not recorded /// 0005829 // cytosol // not recorded /// 0005829 // cytosol // inferred from electronic annotation /// 0016528 // sarcoplasm // not recorded /// 0016528 // sarcoplasm // inferred from electronic annotation /// 0016529 // sarcoplasmic reticulum // not …	0005215 // transporter activity // inferred from electronic annotation /// 0005324 // long-chain fatty acid transporter activity // not recorded /// 0005324 // long-chain fatty acid transporter activity // inferred from electronic annotation /// 0005488 // binding // inferred from electronic annotation /// 0005504 // fatty acid binding // not recorded /// 0005504 // fatty acid binding // inferred…
1416026_a_at	3.2098	1.68248	3.2098	up	Rpl12	269261	0006412 // translation // inferred from electronic annotation	0005634 // nucleus // inferred from direct assay /// 0005730 // nucleolus // inferred from direct assay /// 0005737 // cytoplasm // inferred from direct assay /// 0005840 // ribosome // inferred from electronic annotation /// 0030529 // ribonucleoprotein complex // inferred from electronic annotation	0003723 // RNA binding // inferred from electronic annotation /// 0003735 // structural constituent of ribosome // inferred from electronic annotation /// 0005515 // protein binding // inferred from physical interaction
1416028_a_at	4.35721	2.12341	4.35721	up	Hn1	15374		0005634 // nucleus // inferred from electronic annotation
1416030_a_at	2.79361	1.48213	2.79361	up	Mcm7	17220	0006260 // DNA replication // inferred from electronic annotation /// 0006268 // DNA unwinding involved in replication // inferred from physical interaction /// 0006270 // DNA-dependent DNA replication initiation // inferred from electronic annotation /// 0006350 // transcription // inferred from electronic annotation /// 0006974 // response to DNA damage stimulus // inferred from electronic anno…	0005634 // nucleus // inferred from direct assay /// 0005634 // nucleus // not recorded /// 0005634 // nucleus // inferred from electronic annotation /// 0005737 // cytoplasm // inferred from electronic annotation /// 0005829 // cytosol // not recorded /// 0042555 // MCM complex // inferred from electronic annotation	0000166 // nucleotide binding // inferred from electronic annotation /// 0003677 // DNA binding // inferred from electronic annotation /// 0003678 // DNA helicase activity // inferred from direct assay /// 0003697 // single-stranded DNA binding // inferred from physical interaction /// 0005515 // protein binding // inferred from physical interaction /// 0005515 // protein binding // inferred from…
1416031_s_at	3.34273	1.74103	3.34273	up	Mcm7	17220	0006260 // DNA replication // inferred from electronic annotation /// 0006268 // DNA unwinding involved in replication // inferred from physical interaction /// 0006270 // DNA-dependent DNA replication initiation // inferred from electronic annotation /// 0006350 // transcription // inferred from electronic annotation /// 0006974 // response to DNA damage stimulus // inferred from electronic anno…	0005634 // nucleus // inferred from direct assay /// 0005634 // nucleus // not recorded /// 0005634 // nucleus // inferred from electronic annotation /// 0005737 // cytoplasm // inferred from electronic annotation /// 0005829 // cytosol // not recorded /// 0042555 // MCM complex // inferred from electronic annotation	0000166 // nucleotide binding // inferred from electronic annotation /// 0003677 // DNA binding // inferred from electronic annotation /// 0003678 // DNA helicase activity // inferred from direct assay /// 0003697 // single-stranded DNA binding // inferred from physical interaction /// 0005515 // protein binding // inferred from physical interaction /// 0005515 // protein binding // inferred from…
1416034_at	11.5709	3.53243	11.5709	up	Cd24a	12484	0001666 // response to hypoxia // inferred from sequence or structural similarity /// 0001775 // cell activation // inferred from sequence or structural similarity /// 0001934 // positive regulation of protein phosphorylation // inferred from sequence or structural similarity /// 0001959 // regulation of cytokine-mediated signaling pathway // inferred from mutant phenotype /// 0002237 // response…	0005624 // membrane fraction // inferred from direct assay /// 0005886 // plasma membrane // inferred from direct assay /// 0005886 // plasma membrane // inferred from electronic annotation /// 0009897 // external side of plasma membrane // inferred from direct assay /// 0009897 // external side of plasma membrane // not recorded /// 0009897 // external side of plasma membrane // inferred from el…	0019901 // protein kinase binding // inferred from sequence or structural similarity /// 0030246 // carbohydrate binding // inferred from direct assay /// 0030296 // protein tyrosine kinase activator activity // inferred from sequence or structural similarity /// 0043499 // eukaryotic cell surface binding // inferred from direct assay
1416042_s_at	2.90287	1.53748	2.90287	up	Nasp	50927	0001824 // blastocyst development // inferred from mutant phenotype /// 0006260 // DNA replication // inferred from direct assay /// 0006260 // DNA replication // inferred from electronic annotation /// 0006810 // transport // inferred from electronic annotation /// 0007049 // cell cycle // inferred from direct assay /// 0007049 // cell cycle // inferred from electronic annotation /// 0008283 // …	0005634 // nucleus // inferred from direct assay /// 0005634 // nucleus // inferred from electronic annotation /// 0005737 // cytoplasm // inferred from electronic annotation	0005488 // binding // inferred from electronic annotation /// 0005515 // protein binding // inferred from physical interaction /// 0042393 // histone binding // inferred from direct assay /// 0051879 // Hsp90 protein binding // inferred from direct assay
1416051_at	2.34746	1.2311	2.34746	up	C2	12263	0006508 // proteolysis // inferred from electronic annotation /// 0006956 // complement activation // inferred from electronic annotation /// 0006958 // complement activation, classical pathway // inferred from electronic annotation /// 0045087 // innate immune response // inferred from electronic annotation	0005576 // extracellular region // inferred from electronic annotation	0003824 // catalytic activity // inferred from electronic annotation /// 0004252 // serine-type endopeptidase activity // inferred from electronic annotation /// 0008233 // peptidase activity // inferred from electronic annotation /// 0008236 // serine-type peptidase activity // inferred from electronic annotation /// 0016787 // hydrolase activity // inferred from electronic annotation
1416054_at	2.00609	1.00438	2.00609	up	Rps5	20103	0006412 // translation // inferred from electronic annotation /// 0006450 // regulation of translational fidelity // inferred from electronic annotation	0005622 // intracellular // inferred from electronic annotation /// 0005840 // ribosome // inferred from electronic annotation /// 0015935 // small ribosomal subunit // inferred from electronic annotation /// 0022627 // cytosolic small ribosomal subunit // not recorded /// 0022627 // cytosolic small ribosomal subunit // inferred from electronic annotation /// 0022627 // cytosolic small ribosomal …	0003723 // RNA binding // inferred from electronic annotation /// 0003729 // mRNA binding // inferred from electronic annotation /// 0003735 // structural constituent of ribosome // inferred from electronic annotation
1416056_a_at	-2.05965	-1.0424	2.05965	down	Ndufb11	104130	0006810 // transport // inferred from electronic annotation /// 0022900 // electron transport chain // inferred from electronic annotation	0005739 // mitochondrion // inferred from direct assay /// 0005739 // mitochondrion // inferred from electronic annotation /// 0005743 // mitochondrial inner membrane // inferred from electronic annotation /// 0016020 // membrane // inferred from electronic annotation /// 0016021 // integral to membrane // inferred from electronic annotation /// 0070469 // respiratory chain // inferred from elect…
1416057_at	-2.81817	-1.49476	2.81817	down	Ndufb11	104130	0006810 // transport // inferred from electronic annotation /// 0022900 // electron transport chain // inferred from electronic annotation	0005739 // mitochondrion // inferred from direct assay /// 0005739 // mitochondrion // inferred from electronic annotation /// 0005743 // mitochondrial inner membrane // inferred from electronic annotation /// 0016020 // membrane // inferred from electronic annotation /// 0016021 // integral to membrane // inferred from electronic annotation /// 0070469 // respiratory chain // inferred from elect…
1416064_a_at	2.29743	1.20002	2.29743	up	Hspa5	14828	0006916 // anti-apoptosis // inferred from electronic annotation /// 0006950 // response to stress // inferred from electronic annotation /// 0006983 // ER overload response // inferred from direct assay /// 0006987 // activation of signaling protein activity involved in unfolded protein response // inferred from mutant phenotype /// 0021589 // cerebellum structural organization // inferred from …	0005576 // extracellular region // not recorded /// 0005634 // nucleus // inferred from electronic annotation /// 0005783 // endoplasmic reticulum // inferred from direct assay /// 0005783 // endoplasmic reticulum // not recorded /// 0005783 // endoplasmic reticulum // inferred from electronic annotation /// 0005788 // endoplasmic reticulum lumen // not recorded /// 0005788 // endoplasmic reticul…	0000166 // nucleotide binding // inferred from electronic annotation /// 0005515 // protein binding // inferred from physical interaction /// 0005515 // protein binding // inferred from electronic annotation /// 0005524 // ATP binding // inferred from electronic annotation /// 0043022 // ribosome binding // inferred from direct assay /// 0043027 // caspase inhibitor activity // inferred from elec…
1416065_a_at	3.03015	1.59939	3.03015	up	Ankrd10	102334
1416070_a_at	2.03655	1.02613	2.03655	up	Ddx18	66942	0006200 // ATP catabolic process // inferred from electronic annotation /// 0008152 // metabolic process // inferred from electronic annotation		0000166 // nucleotide binding // inferred from electronic annotation /// 0003676 // nucleic acid binding // inferred from electronic annotation /// 0003723 // RNA binding // inferred from electronic annotation /// 0004386 // helicase activity // inferred from electronic annotation /// 0005524 // ATP binding // inferred from electronic annotation /// 0008026 // ATP-dependent helicase activity // i…
1416073_a_at	2.10328	1.07264	2.10328	up	Nup85	445007	0000226 // microtubule cytoskeleton organization // inferred from electronic annotation /// 0000226 // microtubule cytoskeleton organization // inferred from sequence or structural similarity /// 0006810 // transport // inferred from electronic annotation /// 0006935 // chemotaxis // inferred from direct assay /// 0007051 // spindle organization // inferred from direct assay /// 0015031 // protei…	0000775 // chromosome, centromeric region // inferred from electronic annotation /// 0000776 // kinetochore // inferred from electronic annotation /// 0000777 // condensed chromosome kinetochore // inferred from electronic annotation /// 0000922 // spindle pole // inferred from electronic annotation /// 0005634 // nucleus // inferred from electronic annotation /// 0005643 // nuclear pore // infer…	0005515 // protein binding // inferred from electronic annotation /// 0005515 // protein binding // inferred from physical interaction /// 0005516 // calmodulin binding // inferred from electronic annotation /// 0031727 // CCR2 chemokine receptor binding // not recorded
1416075_at	-2.1618	-1.11223	2.1618	down	Sav1	64010	0007165 // signal transduction // inferred from electronic annotation /// 0035329 // hippo signaling cascade // inferred from mutant phenotype	0005634 // nucleus // inferred from electronic annotation /// 0005634 // nucleus // inferred from sequence or structural similarity /// 0005737 // cytoplasm // inferred from electronic annotation /// 0005737 // cytoplasm // inferred from sequence or structural similarity	0005515 // protein binding // inferred from electronic annotation /// 0042802 // identical protein binding // inferred from electronic annotation
1416076_at	6.60389	2.72332	6.60389	up	Ccnb1	268697	0000236 // mitotic prometaphase // inferred from electronic annotation /// 0000278 // mitotic cell cycle // inferred from electronic annotation /// 0001556 // oocyte maturation // not recorded /// 0001556 // oocyte maturation // inferred from electronic annotation /// 0001701 // in utero embryonic development // inferred from mutant phenotype /// 0001933 // negative regulation of protein phosphor…	0000922 // spindle pole // inferred from electronic annotation /// 0000942 // condensed nuclear chromosome outer kinetochore // inferred from electronic annotation /// 0005624 // membrane fraction // inferred from direct assay /// 0005625 // soluble fraction // inferred from direct assay /// 0005634 // nucleus // inferred from direct assay /// 0005634 // nucleus // not recorded /// 0005634 // nuc…	0005515 // protein binding // inferred from physical interaction /// 0005515 // protein binding // inferred from electronic annotation /// 0016301 // kinase activity // inferred from direct assay /// 0019901 // protein kinase binding // not recorded /// 0019901 // protein kinase binding // inferred from electronic annotation /// 0032403 // protein complex binding // not recorded /// 0032403 // pr…
1416088_a_at	2.01253	1.00901	2.01253	up	Rps15	20054	0000028 // ribosomal small subunit assembly // not recorded /// 0000056 // ribosomal small subunit export from nucleus // inferred from electronic annotation /// 0006364 // rRNA processing // inferred from electronic annotation /// 0006412 // translation // inferred from electronic annotation /// 0042274 // ribosomal small subunit biogenesis // inferred from electronic annotation	0005622 // intracellular // inferred from electronic annotation /// 0005840 // ribosome // inferred from electronic annotation /// 0015935 // small ribosomal subunit // inferred from electronic annotation /// 0022627 // cytosolic small ribosomal subunit // not recorded /// 0022627 // cytosolic small ribosomal subunit // inferred from electronic annotation /// 0030529 // ribonucleoprotein complex …	0003723 // RNA binding // inferred from electronic annotation /// 0003735 // structural constituent of ribosome // not recorded /// 0003735 // structural constituent of ribosome // inferred from electronic annotation /// 0005515 // protein binding // inferred from physical interaction /// 0005515 // protein binding // inferred from electronic annotation
1416090_at	-3.71861	-1.89476	3.71861	down	Pdhb	68263	0006086 // acetyl-CoA biosynthetic process from pyruvate // not recorded /// 0006086 // acetyl-CoA biosynthetic process from pyruvate // inferred from electronic annotation /// 0006096 // glycolysis // inferred from electronic annotation /// 0008152 // metabolic process // inferred from electronic annotation /// 0055114 // oxidation reduction // inferred from electronic annotation	0005739 // mitochondrion // inferred from direct assay /// 0005739 // mitochondrion // not recorded /// 0005739 // mitochondrion // inferred from electronic annotation /// 0005759 // mitochondrial matrix // inferred from electronic annotation /// 0045254 // pyruvate dehydrogenase complex // not recorded /// 0045254 // pyruvate dehydrogenase complex // inferred from electronic annotation	0003824 // catalytic activity // inferred from electronic annotation /// 0004739 // pyruvate dehydrogenase (acetyl-transferring) activity // not recorded /// 0004739 // pyruvate dehydrogenase (acetyl-transferring) activity // inferred from electronic annotation /// 0016491 // oxidoreductase activity // inferred from electronic annotation
1416093_a_at	-2.40053	-1.26335	2.40053	down	Mrpl20	66448	0006412 // translation // inferred from direct assay /// 0006412 // translation // inferred from electronic annotation	0005622 // intracellular // inferred from electronic annotation /// 0005739 // mitochondrion // inferred from direct assay /// 0005739 // mitochondrion // inferred from electronic annotation /// 0005762 // mitochondrial large ribosomal subunit // inferred from direct assay /// 0005840 // ribosome // inferred from electronic annotation /// 0030529 // ribonucleoprotein complex // inferred from elec…	0003735 // structural constituent of ribosome // inferred from direct assay /// 0003735 // structural constituent of ribosome // inferred from electronic annotation /// 0019843 // rRNA binding // inferred from electronic annotation
1416101_a_at	-2.00335	-1.00241	2.00335	down	Hist1h1c	50708	0006334 // nucleosome assembly // inferred from electronic annotation /// 0016584 // nucleosome positioning // inferred from mutant phenotype	0000786 // nucleosome // inferred from electronic annotation /// 0005634 // nucleus // inferred from electronic annotation	0003677 // DNA binding // inferred from direct assay /// 0003677 // DNA binding // inferred from electronic annotation /// 0005515 // protein binding // inferred from physical interaction
1416102_at	2.16425	1.11387	2.16425	up	Ywhaz	22631	0002553 // histamine secretion by mast cell // not recorded /// 0002553 // histamine secretion by mast cell // inferred from electronic annotation /// 0006605 // protein targeting // inferred from direct assay /// 0006626 // protein targeting to mitochondrion // not recorded /// 0006626 // protein targeting to mitochondrion // inferred from electronic annotation /// 0042493 // response to drug //…	0005625 // soluble fraction // not recorded /// 0005625 // soluble fraction // inferred from electronic annotation /// 0005634 // nucleus // inferred from direct assay /// 0005737 // cytoplasm // inferred from electronic annotation /// 0005739 // mitochondrion // inferred from direct assay /// 0005739 // mitochondrion // not recorded /// 0005739 // mitochondrion // inferred from electronic annota…	0005515 // protein binding // inferred from physical interaction /// 0005515 // protein binding // inferred from electronic annotation /// 0008134 // transcription factor binding // inferred from electronic annotation /// 0019904 // protein domain specific binding // inferred from direct assay /// 0019904 // protein domain specific binding // inferred from electronic annotation /// 0032403 // pro…
1416103_at	2.66425	1.41373	2.66425	up	Ywhaz	22631	0002553 // histamine secretion by mast cell // not recorded /// 0002553 // histamine secretion by mast cell // inferred from electronic annotation /// 0006605 // protein targeting // inferred from direct assay /// 0006626 // protein targeting to mitochondrion // not recorded /// 0006626 // protein targeting to mitochondrion // inferred from electronic annotation /// 0042493 // response to drug //…	0005625 // soluble fraction // not recorded /// 0005625 // soluble fraction // inferred from electronic annotation /// 0005634 // nucleus // inferred from direct assay /// 0005737 // cytoplasm // inferred from electronic annotation /// 0005739 // mitochondrion // inferred from direct assay /// 0005739 // mitochondrion // not recorded /// 0005739 // mitochondrion // inferred from electronic annota…	0005515 // protein binding // inferred from physical interaction /// 0005515 // protein binding // inferred from electronic annotation /// 0008134 // transcription factor binding // inferred from electronic annotation /// 0019904 // protein domain specific binding // inferred from direct assay /// 0019904 // protein domain specific binding // inferred from electronic annotation /// 0032403 // pro…
1416107_at	3.20268	1.67928	3.20268	up	Nsg2	18197	0007212 // dopamine receptor signaling pathway // inferred from electronic annotation	0005768 // endosome // inferred from electronic annotation /// 0005794 // Golgi apparatus // inferred from electronic annotation /// 0016020 // membrane // inferred from electronic annotation /// 0016021 // integral to membrane // inferred from electronic annotation /// 0030659 // cytoplasmic vesicle membrane // inferred from electronic annotation /// 0031410 // cytoplasmic vesicle // inferred fr…	0050780 // dopamine receptor binding // inferred from electronic annotation
1416111_at	13.1261	3.71437	13.1261	up	Cd83	12522	0014070 // response to organic cyclic substance // inferred from mutant phenotype /// 0032713 // negative regulation of interleukin-4 production // inferred from mutant phenotype /// 0032733 // positive regulation of interleukin-10 production // inferred from mutant phenotype /// 0032743 // positive regulation of interleukin-2 production // inferred from mutant phenotype /// 0043372 // positive r…	0009897 // external side of plasma membrane // inferred from direct assay /// 0016020 // membrane // inferred from electronic annotation /// 0016021 // integral to membrane // inferred from electronic annotation
1416118_at	31.9775	4.99899	31.9775	up	Trim59	66949		0005622 // intracellular // inferred from electronic annotation /// 0016020 // membrane // inferred from electronic annotation /// 0016021 // integral to membrane // inferred from electronic annotation	0005515 // protein binding // inferred from electronic annotation /// 0008270 // zinc ion binding // inferred from electronic annotation /// 0046872 // metal ion binding // inferred from electronic annotation
1416120_at	5.50331	2.4603	5.50331	up	Rrm2	20135	0006260 // DNA replication // inferred from electronic annotation /// 0008284 // positive regulation of cell proliferation // not recorded /// 0009186 // deoxyribonucleoside diphosphate metabolic process // inferred from electronic annotation /// 0009262 // deoxyribonucleotide metabolic process // inferred from direct assay /// 0009263 // deoxyribonucleotide biosynthetic process // inferred from …	0005737 // cytoplasm // inferred from electronic annotation	0004748 // ribonucleoside-diphosphate reductase activity // inferred from direct assay /// 0004748 // ribonucleoside-diphosphate reductase activity // inferred from mutant phenotype /// 0004748 // ribonucleoside-diphosphate reductase activity // inferred from electronic annotation /// 0005515 // protein binding // inferred from physical interaction /// 0016491 // oxidoreductase activity // inferr…
1416122_at	3.96242	1.98638	3.96242	up	Ccnd2	12444	0000082 // G1/S transition of mitotic cell cycle // not recorded /// 0001541 // ovarian follicle development // inferred from electronic annotation /// 0001889 // liver development // inferred from electronic annotation /// 0001934 // positive regulation of protein phosphorylation // inferred from electronic annotation /// 0007049 // cell cycle // inferred from electronic annotation /// 0007283 /…	0000307 // cyclin-dependent protein kinase holoenzyme complex // inferred from electronic annotation /// 0005634 // nucleus // inferred from electronic annotation	0005515 // protein binding // inferred from physical interaction /// 0005515 // protein binding // inferred from electronic annotation /// 0019901 // protein kinase binding // not recorded /// 0019901 // protein kinase binding // inferred from electronic annotation
1416123_at	4.56861	2.19176	4.56861	up	Ccnd2	12444	0000082 // G1/S transition of mitotic cell cycle // not recorded /// 0001541 // ovarian follicle development // inferred from electronic annotation /// 0001889 // liver development // inferred from electronic annotation /// 0001934 // positive regulation of protein phosphorylation // inferred from electronic annotation /// 0007049 // cell cycle // inferred from electronic annotation /// 0007283 /…	0000307 // cyclin-dependent protein kinase holoenzyme complex // inferred from electronic annotation /// 0005634 // nucleus // inferred from electronic annotation	0005515 // protein binding // inferred from physical interaction /// 0005515 // protein binding // inferred from electronic annotation /// 0019901 // protein kinase binding // not recorded /// 0019901 // protein kinase binding // inferred from electronic annotation
1416124_at	2.45933	1.29826	2.45933	up	Ccnd2	12444	0000082 // G1/S transition of mitotic cell cycle // not recorded /// 0001541 // ovarian follicle development // inferred from electronic annotation /// 0001889 // liver development // inferred from electronic annotation /// 0001934 // positive regulation of protein phosphorylation // inferred from electronic annotation /// 0007049 // cell cycle // inferred from electronic annotation /// 0007283 /…	0000307 // cyclin-dependent protein kinase holoenzyme complex // inferred from electronic annotation /// 0005634 // nucleus // inferred from electronic annotation	0005515 // protein binding // inferred from physical interaction /// 0005515 // protein binding // inferred from electronic annotation /// 0019901 // protein kinase binding // not recorded /// 0019901 // protein kinase binding // inferred from electronic annotation
1416128_at	2.39416	1.25952	2.39416	up	Gm5620 /// Gm6682 /// Tuba1a /// Tuba1b /// Tuba1c	22142///22143///22146///434428///626534	0000226 // microtubule cytoskeleton organization // inferred from direct assay /// 0007017 // microtubule-based process // inferred from electronic annotation /// 0007018 // microtubule-based movement // inferred from electronic annotation /// 0051258 // protein polymerization // inferred from electronic annotation	0005874 // microtubule // inferred from electronic annotation /// 0005874 // microtubule // inferred from direct assay /// 0005881 // cytoplasmic microtubule // inferred from direct assay /// 0043234 // protein complex // inferred from electronic annotation	0000166 // nucleotide binding // inferred from electronic annotation /// 0003924 // GTPase activity // inferred from electronic annotation /// 0005198 // structural molecule activity // inferred from electronic annotation /// 0005200 // structural constituent of cytoskeleton // inferred from direct assay /// 0005515 // protein binding // inferred from electronic annotation /// 0005515 // protein …
1416145_at	2.18971	1.13074	2.18971	up	Dhx15	13204	0006200 // ATP catabolic process // inferred from electronic annotation /// 0006397 // mRNA processing // inferred from electronic annotation /// 0008380 // RNA splicing // inferred from electronic annotation	0005634 // nucleus // inferred from electronic annotation /// 0005689 // U12-type spliceosomal complex // inferred from electronic annotation /// 0005689 // U12-type spliceosomal complex // inferred from sequence or structural similarity	0000166 // nucleotide binding // inferred from electronic annotation /// 0003676 // nucleic acid binding // inferred from electronic annotation /// 0004386 // helicase activity // inferred from electronic annotation /// 0005524 // ATP binding // inferred from electronic annotation /// 0008026 // ATP-dependent helicase activity // inferred from electronic annotation /// 0016787 // hydrolase activi…
1416149_at	-17.3599	-4.11769	17.3599	down	Olig1	50914	0006350 // transcription // inferred from electronic annotation /// 0006355 // regulation of transcription, DNA-dependent // inferred from sequence or structural similarity /// 0007275 // multicellular organismal development // inferred from electronic annotation /// 0045449 // regulation of transcription // inferred from electronic annotation /// 0048663 // neuron fate commitment // inferred fro…	0005634 // nucleus // inferred from electronic annotation /// 0005667 // transcription factor complex // inferred from sequence or structural similarity	0003677 // DNA binding // inferred from electronic annotation /// 0003700 // sequence-specific DNA binding transcription factor activity // inferred from sequence or structural similarity /// 0005515 // protein binding // inferred from physical interaction /// 0030528 // transcription regulator activity // inferred from electronic annotation
1416150_a_at	2.5477	1.34919	2.5477	up	Srsf3	20383	0006397 // mRNA processing // inferred from electronic annotation /// 0008380 // RNA splicing // inferred from electronic annotation	0005634 // nucleus // inferred from electronic annotation	0000166 // nucleotide binding // inferred from electronic annotation /// 0003676 // nucleic acid binding // inferred from electronic annotation /// 0003723 // RNA binding // inferred from electronic annotation /// 0003723 // RNA binding // traceable author statement
1416155_at	-2.42878	-1.28023	2.42878	down	Hmgb3	15354	0045578 // negative regulation of B cell differentiation // inferred from direct assay /// 0045638 // negative regulation of myeloid cell differentiation // inferred from direct assay	0005634 // nucleus // inferred from direct assay /// 0005634 // nucleus // inferred from electronic annotation	0003677 // DNA binding // inferred from electronic annotation
1416170_at	-2.40764	-1.26762	2.40764	down	Trap1	68015	0006457 // protein folding // inferred from electronic annotation /// 0006950 // response to stress // inferred from electronic annotation /// 0034599 // cellular response to oxidative stress // inferred from electronic annotation	0005737 // cytoplasm // inferred from electronic annotation /// 0005739 // mitochondrion // inferred from direct assay /// 0005739 // mitochondrion // inferred from electronic annotation	0000166 // nucleotide binding // inferred from electronic annotation /// 0005524 // ATP binding // inferred from electronic annotation /// 0051082 // unfolded protein binding // inferred from electronic annotation
1416174_at	-2.1209	-1.08468	2.1209	down	Rbbp9	26450	0008152 // metabolic process // inferred from electronic annotation /// 0042127 // regulation of cell proliferation // not recorded /// 0042127 // regulation of cell proliferation // inferred from electronic annotation	0005634 // nucleus // inferred from electronic annotation /// 0005737 // cytoplasm // inferred from electronic annotation	0005515 // protein binding // inferred from electronic annotation /// 0016787 // hydrolase activity // inferred from electronic annotation
1416177_at	2.24085	1.16404	2.24085	up	Rbmxrt	19656	0006397 // mRNA processing // inferred from electronic annotation /// 0008380 // RNA splicing // inferred from electronic annotation	0005634 // nucleus // inferred from direct assay /// 0005634 // nucleus // inferred from electronic annotation /// 0005681 // spliceosomal complex // inferred from electronic annotation /// 0030529 // ribonucleoprotein complex // inferred from electronic annotation	0000166 // nucleotide binding // inferred from electronic annotation /// 0003676 // nucleic acid binding // inferred from electronic annotation /// 0003723 // RNA binding // inferred from electronic annotation
1416182_at	-2.57645	-1.36538	2.57645	down	Apba3	57267	0001701 // in utero embryonic development // inferred from genetic interaction /// 0006810 // transport // inferred from electronic annotation /// 0007268 // synaptic transmission // inferred from genetic interaction /// 0010468 // regulation of gene expression // inferred from genetic interaction /// 0015031 // protein transport // inferred from electronic annotation		0005515 // protein binding // inferred from electronic annotation
1416183_a_at	-7.50474	-2.9078	7.50474	down	Ldhb	16832	0005975 // carbohydrate metabolic process // inferred from electronic annotation /// 0006089 // lactate metabolic process // not recorded /// 0006089 // lactate metabolic process // inferred from electronic annotation /// 0006096 // glycolysis // inferred from electronic annotation /// 0008152 // metabolic process // inferred from electronic annotation /// 0019674 // NAD metabolic process // not …	0005625 // soluble fraction // not recorded /// 0005625 // soluble fraction // inferred from electronic annotation /// 0005737 // cytoplasm // inferred from electronic annotation /// 0005739 // mitochondrion // inferred from direct assay	0003824 // catalytic activity // inferred from electronic annotation /// 0004457 // lactate dehydrogenase activity // not recorded /// 0004457 // lactate dehydrogenase activity // inferred from electronic annotation /// 0004459 // L-lactate dehydrogenase activity // inferred from direct assay /// 0004459 // L-lactate dehydrogenase activity // not recorded /// 0004459 // L-lactate dehydrogenase ac…
1416194_at	-2.01817	-1.01305	2.01817	down	Cyp4b1	13120	0006725 // cellular aromatic compound metabolic process // not recorded /// 0006725 // cellular aromatic compound metabolic process // inferred from electronic annotation /// 0018879 // biphenyl metabolic process // not recorded /// 0018879 // biphenyl metabolic process // inferred from electronic annotation /// 0018917 // fluorene metabolic process // not recorded /// 0018917 // fluorene metabol…	0005783 // endoplasmic reticulum // inferred from electronic annotation /// 0005789 // endoplasmic reticulum membrane // inferred from electronic annotation /// 0005792 // microsome // not recorded /// 0005792 // microsome // inferred from electronic annotation /// 0016020 // membrane // inferred from electronic annotation	0004497 // monooxygenase activity // not recorded /// 0004497 // monooxygenase activity // inferred from electronic annotation /// 0005506 // iron ion binding // inferred from electronic annotation /// 0008144 // drug binding // not recorded /// 0008144 // drug binding // inferred from electronic annotation /// 0009055 // electron carrier activity // inferred from electronic annotation /// 001649…
1416199_at	-2.46479	-1.30146	2.46479	down	Kifc3	16582	0007017 // microtubule-based process // inferred from direct assay /// 0007018 // microtubule-based movement // inferred from electronic annotation /// 0007030 // Golgi organization // inferred from mutant phenotype /// 0008152 // metabolic process // inferred from electronic annotation /// 0045218 // zonula adherens maintenance // inferred from electronic annotation /// 0045218 // zonula adheren…	0005737 // cytoplasm // inferred from electronic annotation /// 0005794 // Golgi apparatus // inferred from direct assay /// 0005813 // centrosome // inferred from electronic annotation /// 0005813 // centrosome // inferred from sequence or structural similarity /// 0005815 // microtubule organizing center // inferred from electronic annotation /// 0005856 // cytoskeleton // inferred from electro…	0000166 // nucleotide binding // inferred from electronic annotation /// 0003774 // motor activity // inferred from electronic annotation /// 0003777 // microtubule motor activity // inferred from electronic annotation /// 0005524 // ATP binding // inferred from electronic annotation /// 0008569 // minus-end-directed microtubule motor activity // traceable author statement
1416200_at	5.28384	2.40159	5.28384	up	Il33	77125		0005576 // extracellular region // inferred from electronic annotation /// 0005615 // extracellular space // inferred from electronic annotation /// 0005634 // nucleus // not recorded	0005125 // cytokine activity // inferred from physical interaction /// 0005125 // cytokine activity // inferred from electronic annotation /// 0005515 // protein binding // inferred from electronic annotation
1416204_at	-6.17732	-2.62698	6.17732	down	Gpd1	14555	0005975 // carbohydrate metabolic process // not recorded /// 0005975 // carbohydrate metabolic process // inferred from electronic annotation /// 0006072 // glycerol-3-phosphate metabolic process // inferred from mutant phenotype /// 0006072 // glycerol-3-phosphate metabolic process // not recorded /// 0006072 // glycerol-3-phosphate metabolic process // inferred from electronic annotation /// 0…	0005625 // soluble fraction // not recorded /// 0005625 // soluble fraction // inferred from electronic annotation /// 0005737 // cytoplasm // inferred from electronic annotation /// 0005739 // mitochondrion // inferred from direct assay /// 0005829 // cytosol // not recorded /// 0005829 // cytosol // inferred from electronic annotation /// 0009331 // glycerol-3-phosphate dehydrogenase complex //…	0003824 // catalytic activity // inferred from electronic annotation /// 0004367 // glycerol-3-phosphate dehydrogenase [NAD+] activity // not recorded /// 0004367 // glycerol-3-phosphate dehydrogenase [NAD+] activity // inferred from electronic annotation /// 0004368 // glycerol-3-phosphate dehydrogenase activity // not recorded /// 0004368 // glycerol-3-phosphate dehydrogenase activity // inferr…
1416206_at	3.33233	1.73653	3.33233	up	Sipa1	20469	0042631 // cellular response to water deprivation // not recorded /// 0042631 // cellular response to water deprivation // inferred from electronic annotation /// 0050790 // regulation of catalytic activity // inferred from electronic annotation /// 0051056 // regulation of small GTPase mediated signal transduction // inferred from electronic annotation /// 0051726 // regulation of cell cycle // …	0005622 // intracellular // inferred from electronic annotation /// 0005634 // nucleus // inferred from electronic annotation /// 0030133 // transport vesicle // not recorded /// 0030133 // transport vesicle // inferred from electronic annotation /// 0043234 // protein complex // not recorded /// 0043234 // protein complex // inferred from electronic annotation	0005096 // GTPase activator activity // inferred from electronic annotation /// 0005515 // protein binding // inferred from electronic annotation /// 0008022 // protein C-terminus binding // not recorded /// 0008022 // protein C-terminus binding // inferred from electronic annotation
1416214_at	5.47131	2.45189	5.47131	up	Mcm4	17217	0006260 // DNA replication // inferred from electronic annotation /// 0006268 // DNA unwinding involved in replication // inferred from physical interaction /// 0006270 // DNA-dependent DNA replication initiation // inferred from electronic annotation /// 0006350 // transcription // inferred from electronic annotation /// 0045449 // regulation of transcription // inferred from electronic annotati…	0005634 // nucleus // inferred from electronic annotation	0000166 // nucleotide binding // inferred from electronic annotation /// 0003677 // DNA binding // inferred from electronic annotation /// 0003678 // DNA helicase activity // inferred from direct assay /// 0003697 // single-stranded DNA binding // inferred from physical interaction /// 0005515 // protein binding // inferred from physical interaction /// 0005515 // protein binding // inferred from…
1416221_at	3.08335	1.6245	3.08335	up	Fstl1	14314		0005576 // extracellular region // inferred from electronic annotation	0005509 // calcium ion binding // inferred from electronic annotation /// 0005515 // protein binding // inferred from physical interaction /// 0008201 // heparin binding // inferred from electronic annotation
1416229_at	-2.73268	-1.45032	2.73268	down	Rfk	54391	0009231 // riboflavin biosynthetic process // inferred from electronic annotation /// 0016310 // phosphorylation // inferred from electronic annotation	0005737 // cytoplasm // inferred from electronic annotation /// 0005739 // mitochondrion // inferred from direct assay	0000166 // nucleotide binding // inferred from electronic annotation /// 0005524 // ATP binding // inferred from electronic annotation /// 0008531 // riboflavin kinase activity // not recorded /// 0008531 // riboflavin kinase activity // inferred from electronic annotation /// 0016301 // kinase activity // inferred from electronic annotation /// 0016740 // transferase activity // inferred from el…
1416230_at	-2.0588	-1.0418	2.0588	down	Rfk	54391	0009231 // riboflavin biosynthetic process // inferred from electronic annotation /// 0016310 // phosphorylation // inferred from electronic annotation	0005737 // cytoplasm // inferred from electronic annotation /// 0005739 // mitochondrion // inferred from direct assay	0000166 // nucleotide binding // inferred from electronic annotation /// 0005524 // ATP binding // inferred from electronic annotation /// 0008531 // riboflavin kinase activity // not recorded /// 0008531 // riboflavin kinase activity // inferred from electronic annotation /// 0016301 // kinase activity // inferred from electronic annotation /// 0016740 // transferase activity // inferred from el…
1416236_a_at	-9.24318	-3.20839	9.24318	down	Mpzl2	14012	0007155 // cell adhesion // inferred from electronic annotation	0016020 // membrane // inferred from electronic annotation /// 0016021 // integral to membrane // inferred from electronic annotation
1416237_at	-5.16244	-2.36805	5.16244	down	Mpzl2	14012	0007155 // cell adhesion // inferred from electronic annotation	0016020 // membrane // inferred from electronic annotation /// 0016021 // integral to membrane // inferred from electronic annotation
1416239_at	2.21836	1.14949	2.21836	up	Ass1	11898	0000050 // urea cycle // not recorded /// 0000050 // urea cycle // inferred from electronic annotation /// 0000053 // argininosuccinate metabolic process // not recorded /// 0006526 // arginine biosynthetic process // not recorded /// 0006526 // arginine biosynthetic process // inferred from electronic annotation /// 0008652 // cellular amino acid biosynthetic process // inferred from electronic …	0005634 // nucleus // not recorded /// 0005737 // cytoplasm // not recorded /// 0005737 // cytoplasm // inferred from electronic annotation /// 0005739 // mitochondrion // inferred from direct assay /// 0005741 // mitochondrial outer membrane // not recorded /// 0005764 // lysosome // not recorded /// 0005783 // endoplasmic reticulum // not recorded /// 0043005 // neuron projection // not recorde…	0000166 // nucleotide binding // inferred from electronic annotation /// 0004055 // argininosuccinate synthase activity // not recorded /// 0004055 // argininosuccinate synthase activity // inferred from electronic annotation /// 0005524 // ATP binding // inferred from electronic annotation /// 0015643 // toxin binding // not recorded /// 0016874 // ligase activity // inferred from electronic ann…
1416240_at	-2.21858	-1.14964	2.21858	down	Psmb7	19177	0051603 // proteolysis involved in cellular protein catabolic process // inferred from electronic annotation	0000502 // proteasome complex // inferred from electronic annotation /// 0005634 // nucleus // inferred from electronic annotation /// 0005737 // cytoplasm // inferred from electronic annotation /// 0005839 // proteasome core complex // inferred from electronic annotation	0004175 // endopeptidase activity // inferred from electronic annotation /// 0004298 // threonine-type endopeptidase activity // inferred from electronic annotation /// 0008233 // peptidase activity // inferred from electronic annotation /// 0016787 // hydrolase activity // inferred from electronic annotation
1416243_a_at	2.04041	1.02886	2.04041	up	Gm10269 /// Rpl35	100040823///66489	0006412 // translation // inferred from electronic annotation	0005622 // intracellular // inferred from electronic annotation /// 0005840 // ribosome // inferred from electronic annotation /// 0030529 // ribonucleoprotein complex // inferred from electronic annotation	0003735 // structural constituent of ribosome // inferred from electronic annotation
1416245_at	-2.24812	-1.16872	2.24812	down	Aurkaip1	66077	0016310 // phosphorylation // inferred from electronic annotation /// 0016567 // protein ubiquitination // inferred from sequence or structural similarity /// 0045862 // positive regulation of proteolysis // not recorded /// 0045862 // positive regulation of proteolysis // inferred from electronic annotation	0005634 // nucleus // not recorded /// 0005634 // nucleus // inferred from electronic annotation /// 0005680 // anaphase-promoting complex // inferred from sequence or structural similarity /// 0005739 // mitochondrion // inferred from direct assay	0004842 // ubiquitin-protein ligase activity // inferred from sequence or structural similarity /// 0005515 // protein binding // inferred from electronic annotation /// 0016301 // kinase activity // inferred from electronic annotation
1416246_a_at	16.0566	4.00509	16.0566	up	Coro1a	12721	0001845 // phagolysosome assembly // inferred from electronic annotation /// 0006816 // calcium ion transport // inferred from mutant phenotype /// 0006909 // phagocytosis // inferred from electronic annotation /// 0007015 // actin filament organization // inferred from mutant phenotype /// 0008064 // regulation of actin polymerization or depolymerization // inferred from mutant phenotype /// 000…	0001772 // immunological synapse // inferred from direct assay /// 0001891 // phagocytic cup // inferred from electronic annotation /// 0005737 // cytoplasm // inferred from electronic annotation /// 0005856 // cytoskeleton // inferred from electronic annotation /// 0005886 // plasma membrane // inferred from direct assay /// 0005886 // plasma membrane // inferred from electronic annotation /// 0…	0003779 // actin binding // inferred from electronic annotation /// 0005515 // protein binding // inferred from physical interaction /// 0005515 // protein binding // inferred from electronic annotation /// 0008022 // protein C-terminus binding // inferred from electronic annotation /// 0008092 // cytoskeletal protein binding // inferred from mutant phenotype /// 0042802 // identical protein bind…
1416249_at	-2.61963	-1.38936	2.61963	down	Nadk	192185	0008152 // metabolic process // inferred from electronic annotation /// 0016310 // phosphorylation // inferred from electronic annotation	0005737 // cytoplasm // inferred from electronic annotation /// 0005829 // cytosol // inferred from sequence or structural similarity	0000166 // nucleotide binding // inferred from electronic annotation /// 0003951 // NAD+ kinase activity // inferred from sequence or structural similarity /// 0003951 // NAD+ kinase activity // inferred from electronic annotation /// 0005524 // ATP binding // inferred from electronic annotation /// 0016301 // kinase activity // inferred from electronic annotation /// 0016740 // transferase activ…
1416251_at	8.71981	3.1243	8.71981	up	Mcm6	17219	0006260 // DNA replication // inferred from electronic annotation /// 0006268 // DNA unwinding involved in replication // inferred from physical interaction /// 0006270 // DNA-dependent DNA replication initiation // inferred from electronic annotation /// 0006350 // transcription // inferred from electronic annotation /// 0007049 // cell cycle // inferred from electronic annotation /// 0045449 //…	0005634 // nucleus // inferred from direct assay /// 0005634 // nucleus // inferred from electronic annotation	0000166 // nucleotide binding // inferred from electronic annotation /// 0003677 // DNA binding // inferred from electronic annotation /// 0003678 // DNA helicase activity // inferred from direct assay /// 0003697 // single-stranded DNA binding // inferred from physical interaction /// 0005515 // protein binding // inferred from physical interaction /// 0005515 // protein binding // inferred from…
1416252_at	2.17244	1.11931	2.17244	up	Stk38	106504	0006464 // protein modification process // inferred from electronic annotation /// 0006468 // protein phosphorylation // inferred from electronic annotation /// 0006468 // protein phosphorylation // inferred from sequence or structural similarity /// 0007243 // intracellular protein kinase cascade // inferred from electronic annotation /// 0007243 // intracellular protein kinase cascade // inferr…	0005634 // nucleus // inferred from electronic annotation /// 0005634 // nucleus // inferred from sequence or structural similarity /// 0005737 // cytoplasm // inferred from electronic annotation /// 0005737 // cytoplasm // inferred from sequence or structural similarity /// 0070688 // MLL5-L complex // inferred from electronic annotation	0000166 // nucleotide binding // inferred from electronic annotation /// 0000287 // magnesium ion binding // inferred from electronic annotation /// 0000287 // magnesium ion binding // inferred from sequence or structural similarity /// 0004672 // protein kinase activity // inferred from electronic annotation /// 0004674 // protein serine/threonine kinase activity // inferred from electronic anno…
1416254_a_at	2.31059	1.20826	2.31059	up	Vps16	80743	0006810 // transport // inferred from electronic annotation /// 0006886 // intracellular protein transport // inferred from electronic annotation /// 0015031 // protein transport // inferred from electronic annotation	0005737 // cytoplasm // inferred from electronic annotation /// 0005764 // lysosome // inferred from electronic annotation /// 0005765 // lysosomal membrane // inferred from electronic annotation /// 0005768 // endosome // not recorded /// 0005768 // endosome // inferred from electronic annotation /// 0005769 // early endosome // inferred from direct assay /// 0005769 // early endosome // inferre…	0003779 // actin binding // inferred from direct assay /// 0005515 // protein binding // inferred from physical interaction /// 0005515 // protein binding // inferred from electronic annotation /// 0051015 // actin filament binding // not recorded /// 0051015 // actin filament binding // inferred from electronic annotation
1416256_a_at	3.51906	1.81519	3.51906	up	Tubb5	22154	0006184 // GTP catabolic process // inferred from electronic annotation /// 0007017 // microtubule-based process // inferred from direct assay /// 0007017 // microtubule-based process // non-traceable author statement /// 0007017 // microtubule-based process // inferred from electronic annotation /// 0007018 // microtubule-based movement // inferred from electronic annotation /// 0007067 // mitos…	0005829 // cytosol // not recorded /// 0005874 // microtubule // inferred from direct assay /// 0005874 // microtubule // inferred from electronic annotation /// 0043234 // protein complex // not recorded /// 0043234 // protein complex // inferred from electronic annotation /// 0045298 // tubulin complex // non-traceable author statement	0000166 // nucleotide binding // inferred from electronic annotation /// 0003924 // GTPase activity // inferred from electronic annotation /// 0005198 // structural molecule activity // inferred from electronic annotation /// 0005200 // structural constituent of cytoskeleton // inferred from direct assay /// 0005525 // GTP binding // non-traceable author statement /// 0005525 // GTP binding // in…
1416258_at	3.6652	1.87389	3.6652	up	Tk1	21877	0006260 // DNA replication // inferred from electronic annotation /// 0016310 // phosphorylation // inferred from electronic annotation /// 0046104 // thymidine metabolic process // not recorded	0005625 // soluble fraction // not recorded /// 0005737 // cytoplasm // inferred from electronic annotation	0000166 // nucleotide binding // inferred from electronic annotation /// 0004797 // thymidine kinase activity // inferred from direct assay /// 0004797 // thymidine kinase activity // inferred from electronic annotation /// 0005524 // ATP binding // inferred from electronic annotation /// 0008270 // zinc ion binding // inferred from sequence or structural similarity /// 0016301 // kinase activity…
1416269_at	-2.69684	-1.43127	2.69684	down	Atp5j2	57423	0006754 // ATP biosynthetic process // inferred from electronic annotation /// 0006810 // transport // inferred from electronic annotation /// 0006811 // ion transport // inferred from electronic annotation /// 0015992 // proton transport // inferred from electronic annotation /// 0046034 // ATP metabolic process // not recorded	0000276 // mitochondrial proton-transporting ATP synthase complex, coupling factor F(o) // not recorded /// 0005739 // mitochondrion // inferred from direct assay /// 0005739 // mitochondrion // inferred from electronic annotation /// 0005743 // mitochondrial inner membrane // inferred from direct assay /// 0005743 // mitochondrial inner membrane // inferred from electronic annotation /// 0016020…
1416276_a_at	2.06084	1.04323	2.06084	up	Rps4x	20102	0006412 // translation // inferred from electronic annotation /// 0007275 // multicellular organismal development // inferred from electronic annotation /// 0008284 // positive regulation of cell proliferation // inferred from electronic annotation /// 0045727 // positive regulation of translation // inferred from electronic annotation	0005622 // intracellular // inferred from electronic annotation /// 0005737 // cytoplasm // inferred from electronic annotation /// 0005840 // ribosome // inferred from electronic annotation /// 0005840 // ribosome // inferred from sequence or structural similarity /// 0005844 // polysome // inferred from electronic annotation /// 0015935 // small ribosomal subunit // not recorded /// 0015935 // …	0003723 // RNA binding // inferred from electronic annotation /// 0003735 // structural constituent of ribosome // inferred from electronic annotation /// 0019843 // rRNA binding // inferred from electronic annotation
1416278_a_at	-3.6058	-1.85032	3.6058	down	Atp5o	28080	0006754 // ATP biosynthetic process // inferred from electronic annotation /// 0006810 // transport // inferred from electronic annotation /// 0006811 // ion transport // inferred from electronic annotation /// 0015986 // ATP synthesis coupled proton transport // inferred from electronic annotation /// 0015992 // proton transport // inferred from electronic annotation /// 0046034 // ATP metabolic…	0000276 // mitochondrial proton-transporting ATP synthase complex, coupling factor F(o) // not recorded /// 0005739 // mitochondrion // inferred from direct assay /// 0005739 // mitochondrion // inferred from electronic annotation /// 0005743 // mitochondrial inner membrane // inferred from electronic annotation /// 0005886 // plasma membrane // inferred from electronic annotation /// 0016020 // …	0005496 // steroid binding // not recorded /// 0032403 // protein complex binding // not recorded /// 0046933 // hydrogen ion transporting ATP synthase activity, rotational mechanism // inferred from electronic annotation
1416285_at	-3.56629	-1.83442	3.56629	down	Ndufc1	66377	0006810 // transport // inferred from electronic annotation /// 0022900 // electron transport chain // inferred from electronic annotation	0005739 // mitochondrion // inferred from direct assay /// 0005739 // mitochondrion // inferred from electronic annotation /// 0005743 // mitochondrial inner membrane // inferred from electronic annotation /// 0016020 // membrane // inferred from electronic annotation /// 0016021 // integral to membrane // inferred from electronic annotation /// 0070469 // respiratory chain // inferred from elect…
1416292_at	-2.72318	-1.44529	2.72318	down	Prdx3	11757	0001893 // maternal placenta development // inferred from mutant phenotype /// 0006979 // response to oxidative stress // inferred from mutant phenotype /// 0006979 // response to oxidative stress // inferred from electronic annotation /// 0007005 // mitochondrion organization // inferred from electronic annotation /// 0008284 // positive regulation of cell proliferation // inferred from electron…	0005737 // cytoplasm // inferred from electronic annotation /// 0005739 // mitochondrion // inferred from direct assay /// 0005739 // mitochondrion // not recorded /// 0005739 // mitochondrion // inferred from electronic annotation /// 0005769 // early endosome // inferred from electronic annotation /// 0008385 // IkappaB kinase complex // inferred from electronic annotation	0004601 // peroxidase activity // inferred from electronic annotation /// 0005515 // protein binding // inferred from electronic annotation /// 0008022 // protein C-terminus binding // inferred from electronic annotation /// 0016209 // antioxidant activity // inferred from electronic annotation /// 0016491 // oxidoreductase activity // inferred from electronic annotation /// 0019900 // kinase bin…
1416295_a_at	10.912	3.44785	10.912	up	Il2rg	16186	0010468 // regulation of gene expression // inferred from mutant phenotype /// 0032831 // positive regulation of CD4-positive, CD25-positive, alpha-beta regulatory T cell differentiation // inferred from mutant phenotype /// 0033089 // positive regulation of T cell differentiation in thymus // inferred from mutant phenotype /// 0045579 // positive regulation of B cell differentiation // inferred …	0009897 // external side of plasma membrane // inferred from direct assay /// 0009986 // cell surface // not recorded /// 0009986 // cell surface // inferred from electronic annotation /// 0016020 // membrane // inferred from electronic annotation /// 0016021 // integral to membrane // inferred from electronic annotation	0004872 // receptor activity // inferred from electronic annotation /// 0004896 // cytokine receptor activity // inferred from electronic annotation /// 0005515 // protein binding // inferred from physical interaction /// 0005515 // protein binding // inferred from electronic annotation /// 0019976 // interleukin-2 binding // inferred from physical interaction /// 0019976 // interleukin-2 binding…
1416296_at	9.54107	3.25415	9.54107	up	Il2rg	16186	0010468 // regulation of gene expression // inferred from mutant phenotype /// 0032831 // positive regulation of CD4-positive, CD25-positive, alpha-beta regulatory T cell differentiation // inferred from mutant phenotype /// 0033089 // positive regulation of T cell differentiation in thymus // inferred from mutant phenotype /// 0045579 // positive regulation of B cell differentiation // inferred …	0009897 // external side of plasma membrane // inferred from direct assay /// 0009986 // cell surface // not recorded /// 0009986 // cell surface // inferred from electronic annotation /// 0016020 // membrane // inferred from electronic annotation /// 0016021 // integral to membrane // inferred from electronic annotation	0004872 // receptor activity // inferred from electronic annotation /// 0004896 // cytokine receptor activity // inferred from electronic annotation /// 0005515 // protein binding // inferred from physical interaction /// 0005515 // protein binding // inferred from electronic annotation /// 0019976 // interleukin-2 binding // inferred from physical interaction /// 0019976 // interleukin-2 binding…
1416299_at	8.86214	3.14765	8.86214	up	Shcbp1	20419			0005515 // protein binding // inferred from physical interaction /// 0005515 // protein binding // inferred from electronic annotation /// 0042169 // SH2 domain binding // inferred from direct assay
1416309_at	8.54927	3.0958	8.54927	up	Nusap1	108907	0000070 // mitotic sister chromatid segregation // not recorded /// 0000070 // mitotic sister chromatid segregation // inferred from electronic annotation /// 0000281 // cytokinesis after mitosis // not recorded /// 0000281 // cytokinesis after mitosis // inferred from electronic annotation /// 0007049 // cell cycle // inferred from electronic annotation /// 0007067 // mitosis // inferred from el…	0005634 // nucleus // inferred from electronic annotation /// 0005730 // nucleolus // inferred from direct assay /// 0005730 // nucleolus // inferred from electronic annotation /// 0005737 // cytoplasm // inferred from electronic annotation /// 0005819 // spindle // inferred from electronic annotation /// 0005856 // cytoskeleton // inferred from electronic annotation /// 0005874 // microtubule //…	0003677 // DNA binding // inferred from electronic annotation /// 0008017 // microtubule binding // inferred from direct assay
1416313_at	2.40847	1.26812	2.40847	up	Mllt11	56772
1416315_at	-2.25664	-1.17418	2.25664	down	Abhd4	105501	0016042 // lipid catabolic process // inferred from electronic annotation		0016787 // hydrolase activity // inferred from electronic annotation
1416316_at	-130.2	-7.02458	130.2	down	Slc27a2	26458	0000038 // very long-chain fatty acid metabolic process // inferred from direct assay /// 0001676 // long-chain fatty acid metabolic process // inferred from direct assay /// 0001676 // long-chain fatty acid metabolic process // traceable author statement /// 0006629 // lipid metabolic process // inferred from electronic annotation /// 0006631 // fatty acid metabolic process // inferred from elec…	0005739 // mitochondrion // inferred from direct assay /// 0005777 // peroxisome // inferred from direct assay /// 0005777 // peroxisome // inferred from mutant phenotype /// 0005777 // peroxisome // not recorded /// 0005777 // peroxisome // traceable author statement /// 0005777 // peroxisome // inferred from electronic annotation /// 0005778 // peroxisomal membrane // not recorded /// 0005778 /…	0000166 // nucleotide binding // inferred from electronic annotation /// 0003824 // catalytic activity // inferred from electronic annotation /// 0004467 // long-chain fatty acid-CoA ligase activity // inferred from direct assay /// 0004467 // long-chain fatty acid-CoA ligase activity // not recorded /// 0004467 // long-chain fatty acid-CoA ligase activity // traceable author statement /// 000446…
1416318_at	15.3125	3.93663	15.3125	up	Serpinb1a	66222	0010466 // negative regulation of peptidase activity // inferred from electronic annotation /// 0010951 // negative regulation of endopeptidase activity // inferred from electronic annotation /// 0042176 // regulation of protein catabolic process // inferred from physical interaction	0005737 // cytoplasm // inferred from electronic annotation	0004867 // serine-type endopeptidase inhibitor activity // inferred from electronic annotation /// 0030414 // peptidase inhibitor activity // inferred from electronic annotation
1416319_at	-2.22181	-1.15173	2.22181	down	Adk	11534	0006166 // purine ribonucleoside salvage // inferred from direct assay /// 0006166 // purine ribonucleoside salvage // inferred from electronic annotation /// 0006175 // dATP biosynthetic process // inferred from mutant phenotype /// 0008152 // metabolic process // inferred from electronic annotation /// 0016310 // phosphorylation // inferred from electronic annotation /// 0016310 // phosphorylat…	0005634 // nucleus // inferred from direct assay /// 0005829 // cytosol // inferred from direct assay	0000166 // nucleotide binding // inferred from electronic annotation /// 0004001 // adenosine kinase activity // inferred from direct assay /// 0004001 // adenosine kinase activity // not recorded /// 0004001 // adenosine kinase activity // inferred from electronic annotation /// 0005524 // ATP binding // inferred from electronic annotation /// 0016301 // kinase activity // inferred from electron…
1416320_at	-2.08692	-1.06137	2.08692	down	Sec22a	317717	0006810 // transport // inferred from electronic annotation /// 0006888 // ER to Golgi vesicle-mediated transport // not recorded /// 0006888 // ER to Golgi vesicle-mediated transport // inferred from electronic annotation /// 0015031 // protein transport // inferred from electronic annotation /// 0016192 // vesicle-mediated transport // inferred from electronic annotation	0005783 // endoplasmic reticulum // inferred from electronic annotation /// 0005789 // endoplasmic reticulum membrane // inferred from electronic annotation /// 0016020 // membrane // inferred from electronic annotation /// 0016021 // integral to membrane // not recorded /// 0016021 // integral to membrane // inferred from electronic annotation
1416326_at	2.99541	1.58275	2.99541	up	Crip1	12925			0008270 // zinc ion binding // inferred from sequence or structural similarity /// 0008270 // zinc ion binding // inferred from electronic annotation /// 0046872 // metal ion binding // inferred from electronic annotation
1416334_at	-2.10152	-1.07143	2.10152	down	Wwox	80707	0001649 // osteoblast differentiation // inferred from mutant phenotype /// 0006915 // apoptosis // inferred from electronic annotation /// 0006917 // induction of apoptosis // inferred from direct assay /// 0008152 // metabolic process // inferred from electronic annotation /// 0016055 // Wnt receptor signaling pathway // inferred from electronic annotation /// 0030178 // negative regulation of …	0005634 // nucleus // inferred from direct assay /// 0005634 // nucleus // inferred from electronic annotation /// 0005737 // cytoplasm // inferred from electronic annotation /// 0005737 // cytoplasm // inferred from sequence or structural similarity /// 0005739 // mitochondrion // inferred from direct assay /// 0005739 // mitochondrion // inferred from electronic annotation /// 0005794 // Golgi …	0003824 // catalytic activity // inferred from electronic annotation /// 0005488 // binding // inferred from electronic annotation /// 0005515 // protein binding // inferred from physical interaction /// 0005515 // protein binding // inferred from electronic annotation /// 0016491 // oxidoreductase activity // inferred from electronic annotation
1416336_s_at	2.03012	1.02157	2.03012	up	Snrpd1	20641	0006397 // mRNA processing // inferred from electronic annotation /// 0008380 // RNA splicing // inferred from electronic annotation	0005634 // nucleus // inferred from direct assay /// 0005634 // nucleus // inferred from electronic annotation /// 0005681 // spliceosomal complex // inferred from electronic annotation /// 0005737 // cytoplasm // inferred from direct assay /// 0030529 // ribonucleoprotein complex // inferred from electronic annotation	0005515 // protein binding // inferred from electronic annotation
1416337_at	-3.61204	-1.85281	3.61204	down	Uqcrb	67530	0006122 // mitochondrial electron transport, ubiquinol to cytochrome c // inferred from electronic annotation /// 0006810 // transport // inferred from electronic annotation /// 0022900 // electron transport chain // inferred from electronic annotation	0005739 // mitochondrion // inferred from direct assay /// 0005739 // mitochondrion // inferred from electronic annotation /// 0005743 // mitochondrial inner membrane // inferred from direct assay /// 0005743 // mitochondrial inner membrane // inferred from electronic annotation /// 0016020 // membrane // inferred from electronic annotation /// 0070469 // respiratory chain // inferred from electr…	0008121 // ubiquinol-cytochrome-c reductase activity // inferred from electronic annotation
1416342_at	2.49593	1.31958	2.49593	up	Tnc	21923	0007155 // cell adhesion // inferred from electronic annotation /// 0007165 // signal transduction // inferred from electronic annotation /// 0007528 // neuromuscular junction development // inferred from mutant phenotype /// 0008284 // positive regulation of cell proliferation // inferred from direct assay /// 0009611 // response to wounding // inferred from electronic annotation /// 0010628 // …	0005576 // extracellular region // inferred from direct assay /// 0005576 // extracellular region // inferred from electronic annotation /// 0005578 // proteinaceous extracellular matrix // inferred from electronic annotation /// 0005604 // basement membrane // inferred from direct assay	0001968 // fibronectin binding // not recorded /// 0005102 // receptor binding // inferred from electronic annotation /// 0045545 // syndecan binding // not recorded /// 0045545 // syndecan binding // inferred from electronic annotation
1416345_at	-2.39202	-1.25823	2.39202	down	Timm8a1	30058	0006626 // protein targeting to mitochondrion // not recorded /// 0006626 // protein targeting to mitochondrion // inferred from electronic annotation /// 0006810 // transport // inferred from electronic annotation /// 0015031 // protein transport // inferred from electronic annotation /// 0045039 // protein import into mitochondrial inner membrane // inferred from electronic annotation /// 00550…	0005625 // soluble fraction // not recorded /// 0005739 // mitochondrion // inferred from direct assay /// 0005739 // mitochondrion // not recorded /// 0005739 // mitochondrion // inferred from electronic annotation /// 0005743 // mitochondrial inner membrane // inferred from electronic annotation /// 0016020 // membrane // inferred from electronic annotation /// 0042719 // mitochondrial intermem…	0008270 // zinc ion binding // not recorded /// 0046872 // metal ion binding // inferred from electronic annotation
1416346_at	-3.25517	-1.70273	3.25517	down	Timm8a1	30058	0006626 // protein targeting to mitochondrion // not recorded /// 0006626 // protein targeting to mitochondrion // inferred from electronic annotation /// 0006810 // transport // inferred from electronic annotation /// 0015031 // protein transport // inferred from electronic annotation /// 0045039 // protein import into mitochondrial inner membrane // inferred from electronic annotation /// 00550…	0005625 // soluble fraction // not recorded /// 0005739 // mitochondrion // inferred from direct assay /// 0005739 // mitochondrion // not recorded /// 0005739 // mitochondrion // inferred from electronic annotation /// 0005743 // mitochondrial inner membrane // inferred from electronic annotation /// 0016020 // membrane // inferred from electronic annotation /// 0042719 // mitochondrial intermem…	0008270 // zinc ion binding // not recorded /// 0046872 // metal ion binding // inferred from electronic annotation
1416349_at	-4.69575	-2.23136	4.69575	down	Mrpl34	94065	0006412 // translation // traceable author statement /// 0006412 // translation // inferred from electronic annotation	0005622 // intracellular // inferred from electronic annotation /// 0005739 // mitochondrion // inferred from direct assay /// 0005739 // mitochondrion // inferred from electronic annotation /// 0005762 // mitochondrial large ribosomal subunit // inferred from direct assay /// 0005840 // ribosome // inferred from electronic annotation /// 0030529 // ribonucleoprotein complex // inferred from elec…	0003735 // structural constituent of ribosome // inferred from electronic annotation
1416366_at	-3.31475	-1.7289	3.31475	down	Ndufc2	68197	0006120 // mitochondrial electron transport, NADH to ubiquinone // inferred from electronic annotation /// 0006810 // transport // inferred from electronic annotation /// 0022900 // electron transport chain // inferred from electronic annotation	0005737 // cytoplasm // inferred from electronic annotation /// 0005739 // mitochondrion // inferred from direct assay /// 0005739 // mitochondrion // inferred from electronic annotation /// 0005743 // mitochondrial inner membrane // inferred from direct assay /// 0005743 // mitochondrial inner membrane // inferred from electronic annotation /// 0005747 // mitochondrial respiratory chain complex …	0008137 // NADH dehydrogenase (ubiquinone) activity // inferred from electronic annotation
1416367_at	-5.98395	-2.5811	5.98395	down	1110001J03Rik	66117		0005739 // mitochondrion // inferred from direct assay
1416368_at	-3.40004	-1.76555	3.40004	down	Gsta4	14860	0008152 // metabolic process // inferred from electronic annotation	0005737 // cytoplasm // inferred from electronic annotation	0004364 // glutathione transferase activity // not recorded /// 0004364 // glutathione transferase activity // traceable author statement /// 0004364 // glutathione transferase activity // inferred from electronic annotation /// 0016740 // transferase activity // inferred from electronic annotation
1416371_at	-2.80713	-1.4891	2.80713	down	Apod	11815	0006810 // transport // inferred from electronic annotation	0005576 // extracellular region // inferred from electronic annotation /// 0005622 // intracellular // inferred from direct assay /// 0005783 // endoplasmic reticulum // not recorded /// 0022626 // cytosolic ribosome // not recorded /// 0030425 // dendrite // not recorded /// 0043025 // neuronal cell body // not recorded	0005215 // transporter activity // inferred from electronic annotation /// 0005488 // binding // inferred from electronic annotation /// 0005501 // retinoid binding // inferred from electronic annotation /// 0008289 // lipid binding // inferred from electronic annotation
1416373_at	-2.37498	-1.24791	2.37498	down	Nfs1	18041	0006534 // cysteine metabolic process // inferred from electronic annotation /// 0006777 // Mo-molybdopterin cofactor biosynthetic process // inferred from electronic annotation /// 0008152 // metabolic process // inferred from electronic annotation /// 0018283 // iron incorporation into metallo-sulfur cluster // inferred from direct assay /// 0018283 // iron incorporation into metallo-sulfur clu…	0005634 // nucleus // inferred from direct assay /// 0005634 // nucleus // inferred from electronic annotation /// 0005737 // cytoplasm // inferred from electronic annotation /// 0005739 // mitochondrion // inferred from direct assay /// 0005739 // mitochondrion // inferred from electronic annotation /// 0005759 // mitochondrial matrix // inferred from direct assay /// 0005759 // mitochondrial ma…	0003824 // catalytic activity // inferred from electronic annotation /// 0005515 // protein binding // inferred from electronic annotation /// 0016740 // transferase activity // inferred from electronic annotation /// 0030170 // pyridoxal phosphate binding // inferred from electronic annotation /// 0031071 // cysteine desulfurase activity // inferred from electronic annotation /// 0042803 // prot…
1416379_at	4.50482	2.17147	4.50482	up	Panx1	55991	0006812 // cation transport // inferred from electronic annotation /// 0007267 // cell-cell signaling // not recorded /// 0007267 // cell-cell signaling // inferred from electronic annotation /// 0033198 // response to ATP // inferred from mutant phenotype /// 0050715 // positive regulation of cytokine secretion // inferred from mutant phenotype /// 0050717 // positive regulation of interleukin-1…	0005886 // plasma membrane // inferred from electronic annotation /// 0005921 // gap junction // not recorded /// 0005921 // gap junction // inferred from electronic annotation /// 0016020 // membrane // inferred from electronic annotation /// 0016021 // integral to membrane // inferred from electronic annotation /// 0030054 // cell junction // inferred from electronic annotation /// 0032059 // b…	0005102 // receptor binding // inferred from electronic annotation /// 0005243 // gap junction channel activity // not recorded /// 0005243 // gap junction channel activity // inferred from electronic annotation /// 0046982 // protein heterodimerization activity // not recorded /// 0046982 // protein heterodimerization activity // inferred from electronic annotation
1416381_a_at	-2.59333	-1.3748	2.59333	down	Prdx5	54683	0006979 // response to oxidative stress // inferred from electronic annotation /// 0034614 // cellular response to reactive oxygen species // inferred from electronic annotation /// 0043066 // negative regulation of apoptosis // inferred from electronic annotation /// 0045454 // cell redox homeostasis // inferred from electronic annotation /// 0055114 // oxidation reduction // inferred from elect…	0005737 // cytoplasm // inferred from electronic annotation /// 0005739 // mitochondrion // inferred from direct assay /// 0005739 // mitochondrion // not recorded /// 0005739 // mitochondrion // inferred from electronic annotation /// 0005777 // peroxisome // not recorded /// 0005777 // peroxisome // inferred from electronic annotation /// 0044445 // cytosolic part // inferred from electronic an…	0004601 // peroxidase activity // inferred from electronic annotation /// 0016209 // antioxidant activity // inferred from electronic annotation /// 0016491 // oxidoreductase activity // inferred from electronic annotation /// 0043027 // caspase inhibitor activity // inferred from electronic annotation /// 0051920 // peroxiredoxin activity // inferred from electronic annotation
1416382_at	3.65776	1.87096	3.65776	up	Ctsc	13032	0006508 // proteolysis // inferred from electronic annotation /// 0007568 // aging // inferred from electronic annotation /// 0010033 // response to organic substance // not recorded /// 0010033 // response to organic substance // inferred from electronic annotation	0005764 // lysosome // not recorded /// 0005764 // lysosome // inferred from electronic annotation /// 0005783 // endoplasmic reticulum // not recorded /// 0005783 // endoplasmic reticulum // inferred from electronic annotation /// 0005794 // Golgi apparatus // not recorded /// 0005794 // Golgi apparatus // inferred from electronic annotation	0004197 // cysteine-type endopeptidase activity // inferred from electronic annotation /// 0008233 // peptidase activity // inferred from electronic annotation /// 0008234 // cysteine-type peptidase activity // inferred from electronic annotation /// 0016787 // hydrolase activity // inferred from electronic annotation /// 0031404 // chloride ion binding // not recorded /// 0031404 // chloride ion…
1416389_a_at	-2.75621	-1.46269	2.75621	down	Rcbtb2	105670			0005515 // protein binding // inferred from electronic annotation
1416391_at	-2.02891	-1.0207	2.02891	down	Ptcd1	71799		0005634 // nucleus // inferred from electronic annotation
1416395_at	-2.26311	-1.17831	2.26311	down	Guk1	14923	0006163 // purine nucleotide metabolic process // inferred from direct assay /// 0006163 // purine nucleotide metabolic process // inferred from electronic annotation /// 0008152 // metabolic process // inferred from electronic annotation /// 0016310 // phosphorylation // inferred from electronic annotation		0000166 // nucleotide binding // inferred from electronic annotation /// 0004385 // guanylate kinase activity // inferred from direct assay /// 0004385 // guanylate kinase activity // not recorded /// 0004385 // guanylate kinase activity // inferred from electronic annotation /// 0005524 // ATP binding // inferred from electronic annotation /// 0016301 // kinase activity // inferred from electron…
1416400_at	-2.30973	-1.20772	2.30973	down	Pycrl	66194	0006561 // proline biosynthetic process // inferred from electronic annotation /// 0008152 // metabolic process // inferred from electronic annotation /// 0008652 // cellular amino acid biosynthetic process // inferred from electronic annotation /// 0009972 // cytidine deamination // not recorded /// 0055114 // oxidation reduction // inferred from electronic annotation		0003824 // catalytic activity // inferred from electronic annotation /// 0004126 // cytidine deaminase activity // not recorded /// 0004735 // pyrroline-5-carboxylate reductase activity // inferred from electronic annotation /// 0005488 // binding // inferred from electronic annotation /// 0005515 // protein binding // inferred from physical interaction /// 0016491 // oxidoreductase activity // i…
1416403_at	-2.25855	-1.1754	2.25855	down	Abcb10	56199	0006200 // ATP catabolic process // inferred from electronic annotation /// 0006810 // transport // inferred from electronic annotation /// 0008152 // metabolic process // inferred from electronic annotation /// 0055085 // transmembrane transport // inferred from electronic annotation /// 0055085 // transmembrane transport // inferred from sequence or structural similarity	0005739 // mitochondrion // inferred from direct assay /// 0005739 // mitochondrion // inferred from electronic annotation /// 0005743 // mitochondrial inner membrane // inferred from direct assay /// 0005743 // mitochondrial inner membrane // inferred from electronic annotation /// 0005886 // plasma membrane // inferred from sequence or structural similarity /// 0016020 // membrane // inferred f…	0000166 // nucleotide binding // inferred from electronic annotation /// 0005215 // transporter activity // not recorded /// 0005524 // ATP binding // inferred from electronic annotation /// 0015421 // oligopeptide-transporting ATPase activity // inferred from sequence or structural similarity /// 0016887 // ATPase activity // inferred from electronic annotation /// 0017111 // nucleoside-triphosp…
1416404_s_at	2.3969	1.26117	2.3969	up	Rps16 /// Rps16-ps2	100039355///20055	0006412 // translation // inferred from electronic annotation	0005622 // intracellular // inferred from electronic annotation /// 0005840 // ribosome // inferred from electronic annotation /// 0015935 // small ribosomal subunit // inferred from sequence or structural similarity /// 0022627 // cytosolic small ribosomal subunit // not recorded /// 0022627 // cytosolic small ribosomal subunit // inferred from electronic annotation /// 0030529 // ribonucleoprot…	0003735 // structural constituent of ribosome // inferred from electronic annotation
1416405_at	2.74476	1.45668	2.74476	up	Bgn	12111	0001974 // blood vessel remodeling // inferred from electronic annotation /// 0019800 // peptide cross-linking via chondroitin 4-sulfate glycosaminoglycan // inferred from direct assay	0005576 // extracellular region // inferred from electronic annotation /// 0005578 // proteinaceous extracellular matrix // inferred from electronic annotation /// 0009986 // cell surface // inferred from sequence or structural similarity /// 0009986 // cell surface // inferred from direct assay /// 0030133 // transport vesicle // inferred from electronic annotation /// 0031012 // extracellular m…	0005515 // protein binding // inferred from electronic annotation /// 0005539 // glycosaminoglycan binding // inferred from direct assay /// 0050840 // extracellular matrix binding // inferred from direct assay
1416410_at	3.76704	1.91343	3.76704	up	Pafah1b3	18476	0007283 // spermatogenesis // inferred from genetic interaction /// 0007283 // spermatogenesis // inferred from mutant phenotype /// 0016042 // lipid catabolic process // inferred from electronic annotation	0005737 // cytoplasm // inferred from direct assay /// 0005737 // cytoplasm // inferred from electronic annotation /// 0005829 // cytosol // not recorded	0003847 // 1-alkyl-2-acetylglycerophosphocholine esterase activity // inferred from electronic annotation /// 0005515 // protein binding // inferred from physical interaction /// 0005515 // protein binding // inferred from electronic annotation /// 0016787 // hydrolase activity // inferred from electronic annotation /// 0046982 // protein heterodimerization activity // not recorded /// 0047179 //…
1416412_at	2.0671	1.04761	2.0671	up	Nsmaf	18201	0006917 // induction of apoptosis // not recorded /// 0006917 // induction of apoptosis // inferred from electronic annotation /// 0050790 // regulation of catalytic activity // not recorded		0005123 // death receptor binding // traceable author statement /// 0016230 // sphingomyelin phosphodiesterase activator activity // not recorded /// 0016230 // sphingomyelin phosphodiesterase activator activity // inferred from electronic annotation
1416415_a_at	2.46489	1.30152	2.46489	up	H2afz	51788	0006334 // nucleosome assembly // inferred from electronic annotation /// 0007275 // multicellular organismal development // inferred from electronic annotation	0000786 // nucleosome // inferred from electronic annotation /// 0001740 // Barr body // not recorded /// 0005634 // nucleus // inferred from direct assay /// 0005634 // nucleus // not recorded /// 0005634 // nucleus // inferred from electronic annotation	0003677 // DNA binding // inferred from electronic annotation
1416417_a_at	-2.57734	-1.36588	2.57734	down	Ndufb7	66916	0006810 // transport // inferred from electronic annotation /// 0022900 // electron transport chain // inferred from electronic annotation	0005739 // mitochondrion // inferred from direct assay /// 0005739 // mitochondrion // inferred from electronic annotation /// 0005743 // mitochondrial inner membrane // inferred from direct assay /// 0005743 // mitochondrial inner membrane // inferred from electronic annotation /// 0005747 // mitochondrial respiratory chain complex I // inferred from electronic annotation /// 0016020 // membrane…	0003954 // NADH dehydrogenase activity // inferred from electronic annotation /// 0008137 // NADH dehydrogenase (ubiquinone) activity // inferred from electronic annotation
1416424_at	-3.19633	-1.67642	3.19633	down	Plin3	66905	0006810 // transport // inferred from electronic annotation	0005737 // cytoplasm // inferred from electronic annotation /// 0005768 // endosome // inferred from electronic annotation /// 0005811 // lipid particle // inferred from electronic annotation /// 0010008 // endosome membrane // inferred from electronic annotation /// 0016020 // membrane // inferred from electronic annotation /// 0043231 // intracellular membrane-bounded organelle // inferred from…	0005515 // protein binding // inferred from electronic annotation
1416425_at	-3.06758	-1.6171	3.06758	down	Pex19	19298	0007031 // peroxisome organization // inferred from electronic annotation	0005737 // cytoplasm // inferred from electronic annotation /// 0005777 // peroxisome // inferred from electronic annotation /// 0005778 // peroxisomal membrane // inferred from electronic annotation /// 0016020 // membrane // inferred from electronic annotation /// 0031526 // brush border membrane // inferred from electronic annotation	0005515 // protein binding // inferred from physical interaction
1416433_at	2.6184	1.38869	2.6184	up	Rpa2	19891	0006260 // DNA replication // inferred from electronic annotation /// 0006281 // DNA repair // inferred from electronic annotation /// 0006310 // DNA recombination // inferred from electronic annotation /// 0006974 // response to DNA damage stimulus // inferred from electronic annotation	0005634 // nucleus // inferred from electronic annotation /// 0005662 // DNA replication factor A complex // not recorded /// 0005662 // DNA replication factor A complex // inferred from electronic annotation	0003677 // DNA binding // inferred from direct assay /// 0003697 // single-stranded DNA binding // not recorded /// 0003697 // single-stranded DNA binding // inferred from electronic annotation /// 0005515 // protein binding // inferred from physical interaction /// 0047485 // protein N-terminus binding // not recorded /// 0047485 // protein N-terminus binding // inferred from electronic annotati…
1416436_a_at	-4.94112	-2.30484	4.94112	down	Uqcc	56046		0005739 // mitochondrion // inferred from direct assay /// 0016023 // cytoplasmic membrane-bounded vesicle // inferred from direct assay /// 0016023 // cytoplasmic membrane-bounded vesicle // inferred from electronic annotation /// 0031410 // cytoplasmic vesicle // inferred from electronic annotation
1416455_a_at	-2.49901	-1.32136	2.49901	down	Cryab	12955	0001666 // response to hypoxia // inferred from mutant phenotype /// 0002088 // lens development in camera-type eye // inferred from genetic interaction /// 0006006 // glucose metabolic process // not recorded /// 0006006 // glucose metabolic process // inferred from electronic annotation /// 0006457 // protein folding // not recorded /// 0006457 // protein folding // inferred from electronic ann…	0005625 // soluble fraction // inferred from direct assay /// 0005626 // insoluble fraction // inferred from direct assay /// 0005634 // nucleus // inferred from electronic annotation /// 0005634 // nucleus // inferred from sequence or structural similarity /// 0005737 // cytoplasm // inferred from electronic annotation /// 0005739 // mitochondrion // inferred from direct assay /// 0005794 // Gol…	0005212 // structural constituent of eye lens // traceable author statement /// 0005212 // structural constituent of eye lens // inferred from electronic annotation /// 0005515 // protein binding // inferred from physical interaction /// 0005515 // protein binding // inferred from electronic annotation /// 0008017 // microtubule binding // not recorded /// 0008017 // microtubule binding // inferr…
1416470_a_at	2.1151	1.08072	2.1151	up	Rpn1	103963	0006486 // protein glycosylation // inferred from electronic annotation	0005783 // endoplasmic reticulum // inferred from electronic annotation /// 0005789 // endoplasmic reticulum membrane // inferred from direct assay /// 0005789 // endoplasmic reticulum membrane // inferred from electronic annotation /// 0016020 // membrane // inferred from electronic annotation /// 0016021 // integral to membrane // inferred from electronic annotation /// 0019718 // rough microso…	0004579 // dolichyl-diphosphooligosaccharide-protein glycotransferase activity // inferred from electronic annotation /// 0005515 // protein binding // inferred from electronic annotation /// 0016740 // transferase activity // inferred from electronic annotation
1416478_a_at	-2.99841	-1.5842	2.99841	down	Mdh2	17448	0005975 // carbohydrate metabolic process // inferred from electronic annotation /// 0006096 // glycolysis // inferred from electronic annotation /// 0006099 // tricarboxylic acid cycle // not recorded /// 0006099 // tricarboxylic acid cycle // inferred from electronic annotation /// 0006107 // oxaloacetate metabolic process // not recorded /// 0006107 // oxaloacetate metabolic process // inferre…	0005739 // mitochondrion // inferred from direct assay /// 0005739 // mitochondrion // not recorded /// 0005739 // mitochondrion // inferred from electronic annotation /// 0005743 // mitochondrial inner membrane // inferred from direct assay /// 0005759 // mitochondrial matrix // not recorded /// 0005759 // mitochondrial matrix // inferred from electronic annotation	0003824 // catalytic activity // inferred from electronic annotation /// 0005488 // binding // inferred from electronic annotation /// 0005515 // protein binding // inferred from electronic annotation /// 0016491 // oxidoreductase activity // inferred from electronic annotation /// 0016615 // malate dehydrogenase activity // not recorded /// 0016615 // malate dehydrogenase activity // inferred fr…
1416479_a_at	-4.05917	-2.02118	4.05917	down	Tmem14c	66154	0006783 // heme biosynthetic process // inferred from electronic annotation	0005739 // mitochondrion // inferred from direct assay /// 0005739 // mitochondrion // inferred from electronic annotation /// 0016020 // membrane // inferred from electronic annotation /// 0016021 // integral to membrane // inferred from electronic annotation /// 0031966 // mitochondrial membrane // inferred from electronic annotation
1416480_a_at	-2.91829	-1.54512	2.91829	down	Gm9790 /// Higd1a	100042265///56295	0006950 // response to stress // inferred from electronic annotation	0005739 // mitochondrion // inferred from direct assay /// 0016020 // membrane // inferred from electronic annotation /// 0016021 // integral to membrane // inferred from electronic annotation
1416483_at	2.00454	1.00327	2.00454	up	Ttc3	22129	0006511 // ubiquitin-dependent protein catabolic process // inferred from electronic annotation /// 0006511 // ubiquitin-dependent protein catabolic process // inferred from sequence or structural similarity /// 0008152 // metabolic process // inferred from electronic annotation /// 0010771 // negative regulation of cell morphogenesis involved in differentiation // inferred from direct assay /// …	0005634 // nucleus // inferred from electronic annotation /// 0005634 // nucleus // inferred from sequence or structural similarity /// 0005773 // vacuole // inferred from direct assay	0004842 // ubiquitin-protein ligase activity // inferred from electronic annotation /// 0004842 // ubiquitin-protein ligase activity // inferred from sequence or structural similarity /// 0005488 // binding // inferred from electronic annotation /// 0005515 // protein binding // inferred from physical interaction /// 0005515 // protein binding // inferred from electronic annotation /// 0008270 //…
1416485_at	-2.50152	-1.3228	2.50152	down	Timm23	53600	0006810 // transport // inferred from electronic annotation /// 0006886 // intracellular protein transport // not recorded /// 0006886 // intracellular protein transport // inferred from electronic annotation /// 0015031 // protein transport // inferred from electronic annotation /// 0055085 // transmembrane transport // inferred from electronic annotation	0005739 // mitochondrion // inferred from direct assay /// 0005739 // mitochondrion // inferred from electronic annotation /// 0005743 // mitochondrial inner membrane // inferred from direct assay /// 0005743 // mitochondrial inner membrane // not recorded /// 0005743 // mitochondrial inner membrane // inferred from electronic annotation /// 0005744 // mitochondrial inner membrane presequence tra…	0008565 // protein transporter activity // inferred from electronic annotation /// 0015450 // P-P-bond-hydrolysis-driven protein transmembrane transporter activity // inferred from electronic annotation /// 0019899 // enzyme binding // not recorded
1416490_at	2.57816	1.36634	2.57816	up	Tmed6	66269	0006810 // transport // inferred from electronic annotation	0005783 // endoplasmic reticulum // inferred from electronic annotation /// 0005789 // endoplasmic reticulum membrane // inferred from electronic annotation /// 0016020 // membrane // inferred from electronic annotation /// 0016021 // integral to membrane // inferred from electronic annotation
1416494_at	-2.97	-1.57047	2.97	down	Ndufs5	595136	0006810 // transport // inferred from electronic annotation /// 0022900 // electron transport chain // inferred from electronic annotation /// 0032981 // mitochondrial respiratory chain complex I assembly // inferred from electronic annotation	0005739 // mitochondrion // inferred from direct assay /// 0005739 // mitochondrion // inferred from electronic annotation /// 0005743 // mitochondrial inner membrane // inferred from electronic annotation /// 0016020 // membrane // inferred from electronic annotation /// 0070469 // respiratory chain // inferred from electronic annotation
1416495_s_at	-3.08869	-1.627	3.08869	down	Ndufs5	595136	0006810 // transport // inferred from electronic annotation /// 0022900 // electron transport chain // inferred from electronic annotation /// 0032981 // mitochondrial respiratory chain complex I assembly // inferred from electronic annotation	0005739 // mitochondrion // inferred from direct assay /// 0005739 // mitochondrion // inferred from electronic annotation /// 0005743 // mitochondrial inner membrane // inferred from electronic annotation /// 0016020 // membrane // inferred from electronic annotation /// 0070469 // respiratory chain // inferred from electronic annotation
1416497_at	3.43789	1.78153	3.43789	up	Pdia4	12304	0008152 // metabolic process // inferred from electronic annotation /// 0008152 // metabolic process // not recorded /// 0045454 // cell redox homeostasis // inferred from electronic annotation	0005783 // endoplasmic reticulum // inferred from direct assay /// 0005783 // endoplasmic reticulum // inferred from electronic annotation /// 0005788 // endoplasmic reticulum lumen // inferred from electronic annotation /// 0042470 // melanosome // inferred from electronic annotation	0003756 // protein disulfide isomerase activity // not recorded /// 0003756 // protein disulfide isomerase activity // inferred from electronic annotation /// 0005515 // protein binding // inferred from electronic annotation /// 0016853 // isomerase activity // inferred from electronic annotation
1416503_at	2.32901	1.21972	2.32901	up	Lxn	17035	0050790 // regulation of catalytic activity // inferred from electronic annotation /// 0050965 // detection of temperature stimulus involved in sensory perception of pain // inferred from mutant phenotype	0005737 // cytoplasm // inferred from electronic annotation	0004857 // enzyme inhibitor activity // inferred from electronic annotation /// 0005515 // protein binding // inferred from electronic annotation /// 0008191 // metalloendopeptidase inhibitor activity // inferred from mutant phenotype /// 0008191 // metalloendopeptidase inhibitor activity // inferred from electronic annotation
1416514_a_at	8.23138	3.04113	8.23138	up	Fscn1	14086		0005737 // cytoplasm // inferred from electronic annotation /// 0030175 // filopodium // inferred from direct assay	0003779 // actin binding // inferred from electronic annotation /// 0003779 // actin binding // inferred from direct assay /// 0005515 // protein binding // inferred from electronic annotation /// 0030674 // protein binding, bridging // inferred from electronic annotation /// 0051015 // actin filament binding // inferred from electronic annotation
1416527_at	2.5466	1.34857	2.5466	up	Rab32	67844	0007264 // small GTPase mediated signal transduction // inferred from electronic annotation /// 0015031 // protein transport // inferred from electronic annotation	0005739 // mitochondrion // inferred from direct assay /// 0005739 // mitochondrion // inferred from electronic annotation	0000166 // nucleotide binding // inferred from electronic annotation /// 0005525 // GTP binding // inferred from electronic annotation
1416528_at	4.68727	2.22875	4.68727	up	Sh3bgrl3	73723	0008152 // metabolic process // inferred from electronic annotation /// 0045454 // cell redox homeostasis // inferred from electronic annotation	0005634 // nucleus // inferred from electronic annotation /// 0005737 // cytoplasm // inferred from electronic annotation	0009055 // electron carrier activity // inferred from electronic annotation /// 0015035 // protein disulfide oxidoreductase activity // inferred from electronic annotation
1416531_at	-2.82738	-1.49947	2.82738	down	Gsto1	14873	0008152 // metabolic process // inferred from electronic annotation /// 0019853 // L-ascorbic acid biosynthetic process // not recorded /// 0019853 // L-ascorbic acid biosynthetic process // inferred from electronic annotation	0005737 // cytoplasm // inferred from electronic annotation	0004364 // glutathione transferase activity // inferred from electronic annotation /// 0016740 // transferase activity // inferred from electronic annotation
1416541_at	-4.02631	-2.00946	4.02631	down	Clpb	20480	0008152 // metabolic process // inferred from electronic annotation /// 0034605 // cellular response to heat // inferred from electronic annotation	0005739 // mitochondrion // inferred from direct assay	0000166 // nucleotide binding // inferred from electronic annotation /// 0005515 // protein binding // inferred from electronic annotation /// 0005524 // ATP binding // inferred from electronic annotation /// 0017111 // nucleoside-triphosphatase activity // inferred from electronic annotation
1416544_at	2.84161	1.50671	2.84161	up	Ezh2	14056	0006350 // transcription // inferred from electronic annotation /// 0016568 // chromatin modification // inferred from electronic annotation /// 0016571 // histone methylation // inferred from direct assay /// 0018022 // peptidyl-lysine methylation // inferred from electronic annotation /// 0032259 // methylation // inferred from electronic annotation /// 0034968 // histone lysine methylation // …	0005634 // nucleus // inferred from direct assay /// 0005634 // nucleus // inferred from electronic annotation /// 0035098 // ESC/E(Z) complex // inferred from direct assay /// 0035098 // ESC/E(Z) complex // not recorded /// 0045120 // pronucleus // inferred from direct assay	0003677 // DNA binding // inferred from electronic annotation /// 0003682 // chromatin binding // inferred from direct assay /// 0005515 // protein binding // inferred from physical interaction /// 0008168 // methyltransferase activity // inferred from electronic annotation /// 0016564 // transcription repressor activity // inferred from sequence or structural similarity /// 0016740 // transferas…
1416546_a_at	2.13792	1.09621	2.13792	up	Rpl6	19988	0006412 // translation // inferred from electronic annotation	0005622 // intracellular // inferred from electronic annotation /// 0005634 // nucleus // not recorded /// 0005730 // nucleolus // not recorded /// 0005737 // cytoplasm // not recorded /// 0005840 // ribosome // inferred from electronic annotation /// 0030529 // ribonucleoprotein complex // inferred from electronic annotation	0003735 // structural constituent of ribosome // inferred from electronic annotation
1416547_at	-2.8945	-1.53331	2.8945	down	Ndufb3	66495	0006810 // transport // inferred from electronic annotation /// 0022900 // electron transport chain // inferred from electronic annotation	0005739 // mitochondrion // inferred from direct assay /// 0005739 // mitochondrion // inferred from electronic annotation /// 0005743 // mitochondrial inner membrane // inferred from direct assay /// 0005743 // mitochondrial inner membrane // inferred from electronic annotation /// 0005747 // mitochondrial respiratory chain complex I // inferred from electronic annotation /// 0016020 // membrane…	0008137 // NADH dehydrogenase (ubiquinone) activity // inferred from electronic annotation
1416551_at	-3.99869	-1.99953	3.99869	down	Atp2a2	11938	0002026 // regulation of the force of heart contraction // inferred from genetic interaction /// 0006200 // ATP catabolic process // inferred from electronic annotation /// 0006200 // ATP catabolic process // not recorded /// 0006754 // ATP biosynthetic process // inferred from electronic annotation /// 0006810 // transport // inferred from electronic annotation /// 0006811 // ion transport // in…	0005624 // membrane fraction // inferred from direct assay /// 0005783 // endoplasmic reticulum // inferred from electronic annotation /// 0005789 // endoplasmic reticulum membrane // inferred from electronic annotation /// 0005792 // microsome // inferred from direct assay /// 0016020 // membrane // inferred from electronic annotation /// 0016021 // integral to membrane // inferred from electron…	0000166 // nucleotide binding // inferred from electronic annotation /// 0003824 // catalytic activity // inferred from electronic annotation /// 0005388 // calcium-transporting ATPase activity // inferred from direct assay /// 0005388 // calcium-transporting ATPase activity // not recorded /// 0005388 // calcium-transporting ATPase activity // inferred from electronic annotation /// 0005509 // c…
1416555_at	-2.3043	-1.20433	2.3043	down	Ei24	13663	0006917 // induction of apoptosis // inferred from direct assay /// 0006917 // induction of apoptosis // inferred from mutant phenotype /// 0030308 // negative regulation of cell growth // inferred from sequence or structural similarity /// 0030308 // negative regulation of cell growth // inferred from electronic annotation /// 0042493 // response to drug // inferred from mutant phenotype	0016020 // membrane // inferred from electronic annotation /// 0016021 // integral to membrane // inferred from electronic annotation
1416558_at	8.12031	3.02154	8.12031	up	Melk	17279	0006468 // protein phosphorylation // inferred from electronic annotation	0005737 // cytoplasm // inferred from direct assay /// 0005737 // cytoplasm // inferred from electronic annotation	0000166 // nucleotide binding // inferred from electronic annotation /// 0004672 // protein kinase activity // inferred from direct assay /// 0004672 // protein kinase activity // inferred from electronic annotation /// 0004674 // protein serine/threonine kinase activity // not recorded /// 0004674 // protein serine/threonine kinase activity // inferred from sequence or structural similarity /// …
1416563_at	2.00534	1.00384	2.00534	up	Ctps	51797	0006221 // pyrimidine nucleotide biosynthetic process // inferred from electronic annotation /// 0006241 // CTP biosynthetic process // inferred from electronic annotation /// 0006541 // glutamine metabolic process // inferred from electronic annotation		0000166 // nucleotide binding // inferred from electronic annotation /// 0003824 // catalytic activity // inferred from electronic annotation /// 0003883 // CTP synthase activity // inferred from electronic annotation /// 0005515 // protein binding // inferred from electronic annotation /// 0005524 // ATP binding // inferred from electronic annotation /// 0016874 // ligase activity // inferred fr…
1416564_at	-2.89922	-1.53567	2.89922	down	Sox7	20680	0006350 // transcription // inferred from electronic annotation /// 0006357 // regulation of transcription from RNA polymerase II promoter // inferred from direct assay /// 0045449 // regulation of transcription // inferred from electronic annotation /// 0045893 // positive regulation of transcription, DNA-dependent // inferred from direct assay	0005634 // nucleus // inferred from direct assay /// 0005634 // nucleus // inferred from electronic annotation /// 0005737 // cytoplasm // inferred from direct assay	0003677 // DNA binding // inferred from electronic annotation /// 0003700 // sequence-specific DNA binding transcription factor activity // inferred from direct assay /// 0003705 // sequence-specific enhancer binding RNA polymerase II transcription factor activity // inferred from direct assay /// 0010843 // promoter binding // inferred from direct assay /// 0043565 // sequence-specific DNA bindi…
1416565_at	-2.50455	-1.32455	2.50455	down	Cox6b1	110323	0008152 // metabolic process // inferred from electronic annotation /// 0015992 // proton transport // inferred from electronic annotation /// 0034220 // ion transmembrane transport // inferred from electronic annotation	0005739 // mitochondrion // inferred from direct assay /// 0005739 // mitochondrion // inferred from electronic annotation /// 0005743 // mitochondrial inner membrane // inferred from direct assay /// 0005758 // mitochondrial intermembrane space // inferred from electronic annotation	0004129 // cytochrome-c oxidase activity // inferred from electronic annotation
1416567_s_at	-2.25967	-1.17611	2.25967	down	Atp5e	67126	0006172 // ADP biosynthetic process // not recorded /// 0006172 // ADP biosynthetic process // inferred from electronic annotation /// 0006200 // ATP catabolic process // inferred from electronic annotation /// 0006200 // ATP catabolic process // not recorded /// 0006754 // ATP biosynthetic process // inferred from electronic annotation /// 0006810 // transport // inferred from electronic annotat…	0000275 // mitochondrial proton-transporting ATP synthase complex, catalytic core F(1) // not recorded /// 0000275 // mitochondrial proton-transporting ATP synthase complex, catalytic core F(1) // inferred from electronic annotation /// 0005739 // mitochondrion // inferred from direct assay /// 0005739 // mitochondrion // inferred from electronic annotation /// 0005743 // mitochondrial inner memb…	0008553 // hydrogen-exporting ATPase activity, phosphorylative mechanism // not recorded /// 0016787 // hydrolase activity // inferred from electronic annotation /// 0016887 // ATPase activity // not recorded /// 0016887 // ATPase activity // inferred from electronic annotation /// 0046933 // hydrogen ion transporting ATP synthase activity, rotational mechanism // inferred from electronic annotat…
1416570_s_at	-3.71116	-1.89187	3.71116	down	Gfm1	28030	0006184 // GTP catabolic process // inferred from electronic annotation /// 0006412 // translation // inferred from electronic annotation /// 0006414 // translational elongation // inferred from electronic annotation /// 0070125 // mitochondrial translational elongation // inferred from sequence or structural similarity	0005622 // intracellular // inferred from electronic annotation /// 0005739 // mitochondrion // inferred from direct assay /// 0005739 // mitochondrion // inferred from electronic annotation	0000166 // nucleotide binding // inferred from electronic annotation /// 0003746 // translation elongation factor activity // inferred from electronic annotation /// 0003746 // translation elongation factor activity // inferred from sequence or structural similarity /// 0003924 // GTPase activity // inferred from electronic annotation /// 0003924 // GTPase activity // inferred from sequence or st…
1416576_at	2.85891	1.51547	2.85891	up	Socs3	12702	0001666 // response to hypoxia // inferred from electronic annotation /// 0001932 // regulation of protein phosphorylation // inferred from direct assay /// 0007165 // signal transduction // not recorded /// 0007165 // signal transduction // inferred from electronic annotation /// 0007243 // intracellular protein kinase cascade // not recorded /// 0007243 // intracellular protein kinase cascade /…	0005737 // cytoplasm // not recorded /// 0005737 // cytoplasm // inferred from electronic annotation	0005515 // protein binding // inferred from physical interaction /// 0005515 // protein binding // inferred from electronic annotation
1416579_a_at	5.17342	2.37112	5.17342	up	Epcam	17075	0001657 // ureteric bud development // inferred from expression pattern /// 0008284 // positive regulation of cell proliferation // inferred from sequence or structural similarity	0005886 // plasma membrane // not recorded /// 0005886 // plasma membrane // inferred from electronic annotation /// 0005886 // plasma membrane // inferred from sequence or structural similarity /// 0005923 // tight junction // inferred from sequence or structural similarity /// 0009986 // cell surface // inferred from direct assay /// 0016020 // membrane // inferred from electronic annotation //…
1416590_a_at	-2.27042	-1.18296	2.27042	down	Rab34	19376	0006810 // transport // inferred from electronic annotation /// 0006897 // endocytosis // inferred from direct assay /// 0007264 // small GTPase mediated signal transduction // inferred from electronic annotation /// 0015031 // protein transport // inferred from electronic annotation	0001726 // ruffle // inferred from direct assay /// 0005737 // cytoplasm // inferred from electronic annotation /// 0005769 // early endosome // inferred from direct assay /// 0005794 // Golgi apparatus // inferred from electronic annotation	0000166 // nucleotide binding // inferred from electronic annotation /// 0003924 // GTPase activity // inferred from direct assay /// 0005525 // GTP binding // inferred from electronic annotation /// 0019001 // guanyl nucleotide binding // inferred from direct assay
1416591_at	-2.54366	-1.34691	2.54366	down	Rab34	19376	0006810 // transport // inferred from electronic annotation /// 0006897 // endocytosis // inferred from direct assay /// 0007264 // small GTPase mediated signal transduction // inferred from electronic annotation /// 0015031 // protein transport // inferred from electronic annotation	0001726 // ruffle // inferred from direct assay /// 0005737 // cytoplasm // inferred from electronic annotation /// 0005769 // early endosome // inferred from direct assay /// 0005794 // Golgi apparatus // inferred from electronic annotation	0000166 // nucleotide binding // inferred from electronic annotation /// 0003924 // GTPase activity // inferred from direct assay /// 0005525 // GTP binding // inferred from electronic annotation /// 0019001 // guanyl nucleotide binding // inferred from direct assay
1416595_at	-2.21324	-1.14616	2.21324	down	Mrps22	64655		0005739 // mitochondrion // inferred from direct assay /// 0005739 // mitochondrion // inferred from electronic annotation /// 0005763 // mitochondrial small ribosomal subunit // not recorded /// 0005763 // mitochondrial small ribosomal subunit // inferred from electronic annotation /// 0005840 // ribosome // inferred from electronic annotation /// 0030529 // ribonucleoprotein complex // inferred…	0003735 // structural constituent of ribosome // not recorded /// 0003735 // structural constituent of ribosome // inferred from electronic annotation /// 0005515 // protein binding // inferred from electronic annotation
1416600_a_at	-2.4936	-1.31823	2.4936	down	Rcan1	54720	0019722 // calcium-mediated signaling // inferred from electronic annotation /// 0043627 // response to estrogen stimulus // not recorded /// 0043666 // regulation of phosphoprotein phosphatase activity // inferred from direct assay /// 0048741 // skeletal muscle fiber development // inferred from direct assay /// 0051151 // negative regulation of smooth muscle cell differentiation // not recorded	0005634 // nucleus // inferred from direct assay /// 0005737 // cytoplasm // inferred from direct assay	0005515 // protein binding // inferred from electronic annotation
1416604_at	-4.4325	-2.14812	4.4325	down	Cyc1	66445	0006810 // transport // inferred from electronic annotation /// 0022900 // electron transport chain // inferred from electronic annotation /// 0033762 // response to glucagon stimulus // not recorded	0005739 // mitochondrion // inferred from direct assay /// 0005739 // mitochondrion // not recorded /// 0005739 // mitochondrion // inferred from electronic annotation /// 0005743 // mitochondrial inner membrane // inferred from direct assay /// 0005743 // mitochondrial inner membrane // inferred from electronic annotation /// 0016020 // membrane // inferred from electronic annotation /// 0016021…	0005506 // iron ion binding // inferred from electronic annotation /// 0009055 // electron carrier activity // inferred from electronic annotation /// 0020037 // heme binding // inferred from electronic annotation /// 0046872 // metal ion binding // inferred from electronic annotation
1416607_at	-3.88665	-1.95853	3.88665	down	4931406C07Rik	70984	0008152 // metabolic process // inferred from electronic annotation	0005634 // nucleus // inferred from electronic annotation	0005515 // protein binding // inferred from electronic annotation /// 0008270 // zinc ion binding // inferred from electronic annotation /// 0016787 // hydrolase activity // inferred from electronic annotation /// 0016788 // hydrolase activity, acting on ester bonds // inferred from electronic annotation /// 0046872 // metal ion binding // inferred from electronic annotation
1416608_a_at	-2.47759	-1.30893	2.47759	down	BC004004	80748		0016020 // membrane // inferred from electronic annotation /// 0016021 // integral to membrane // inferred from electronic annotation
1416609_at	-2.1554	-1.10795	2.1554	down	BC004004	80748		0016020 // membrane // inferred from electronic annotation /// 0016021 // integral to membrane // inferred from electronic annotation
1416615_at	-3.67321	-1.87704	3.67321	down	Clpp	53895	0006508 // proteolysis // inferred from electronic annotation /// 0006515 // misfolded or incompletely synthesized protein catabolic process // not recorded /// 0051260 // protein homooligomerization // not recorded	0005739 // mitochondrion // inferred from direct assay /// 0005739 // mitochondrion // not recorded /// 0005739 // mitochondrion // inferred from electronic annotation /// 0005759 // mitochondrial matrix // inferred from electronic annotation	0000166 // nucleotide binding // inferred from electronic annotation /// 0004252 // serine-type endopeptidase activity // inferred from electronic annotation /// 0005515 // protein binding // inferred from physical interaction /// 0005515 // protein binding // inferred from electronic annotation /// 0005524 // ATP binding // inferred from electronic annotation /// 0008233 // peptidase activity //…
1416616_s_at	-3.07802	-1.622	3.07802	down	Clpp	53895	0006508 // proteolysis // inferred from electronic annotation /// 0006515 // misfolded or incompletely synthesized protein catabolic process // not recorded /// 0051260 // protein homooligomerization // not recorded	0005739 // mitochondrion // inferred from direct assay /// 0005739 // mitochondrion // not recorded /// 0005739 // mitochondrion // inferred from electronic annotation /// 0005759 // mitochondrial matrix // inferred from electronic annotation	0000166 // nucleotide binding // inferred from electronic annotation /// 0004252 // serine-type endopeptidase activity // inferred from electronic annotation /// 0005515 // protein binding // inferred from physical interaction /// 0005515 // protein binding // inferred from electronic annotation /// 0005524 // ATP binding // inferred from electronic annotation /// 0008233 // peptidase activity //…
1416617_at	-3.00736	-1.5885	3.00736	down	Acss1	68738	0006085 // acetyl-CoA biosynthetic process // inferred from direct assay /// 0006085 // acetyl-CoA biosynthetic process // inferred from electronic annotation /// 0006085 // acetyl-CoA biosynthetic process // inferred from sequence or structural similarity /// 0008152 // metabolic process // inferred from electronic annotation /// 0019413 // acetate biosynthetic process // not recorded /// 001954…	0005739 // mitochondrion // inferred from direct assay /// 0005739 // mitochondrion // not recorded /// 0005739 // mitochondrion // inferred from electronic annotation /// 0005759 // mitochondrial matrix // inferred from direct assay /// 0005759 // mitochondrial matrix // inferred from electronic annotation /// 0005759 // mitochondrial matrix // inferred from sequence or structural similarity	0000166 // nucleotide binding // inferred from electronic annotation /// 0003824 // catalytic activity // inferred from electronic annotation /// 0003987 // acetate-CoA ligase activity // inferred from direct assay /// 0003987 // acetate-CoA ligase activity // not recorded /// 0003987 // acetate-CoA ligase activity // inferred from electronic annotation /// 0003987 // acetate-CoA ligase activity …
1416619_at	2.99947	1.58471	2.99947	up	4632428N05Rik	74048	0007165 // signal transduction // inferred from electronic annotation	0016020 // membrane // inferred from electronic annotation /// 0016021 // integral to membrane // inferred from electronic annotation	0004872 // receptor activity // inferred from electronic annotation
1416625_at	2.41683	1.27312	2.41683	up	Serping1	12258	0001869 // negative regulation of complement activation, lectin pathway // inferred from sequence or structural similarity /// 0006958 // complement activation, classical pathway // inferred from electronic annotation /// 0007596 // blood coagulation // inferred from electronic annotation /// 0010466 // negative regulation of peptidase activity // inferred from electronic annotation /// 0045087 /…	0005576 // extracellular region // inferred from electronic annotation /// 0005615 // extracellular space // inferred from direct assay	0001848 // complement binding // inferred from physical interaction /// 0004867 // serine-type endopeptidase inhibitor activity // inferred from direct assay /// 0004867 // serine-type endopeptidase inhibitor activity // inferred from electronic annotation /// 0004867 // serine-type endopeptidase inhibitor activity // inferred from sequence or structural similarity /// 0030414 // peptidase inhibi…
1416628_at	-2.28984	-1.19524	2.28984	down	Tmem223	66836		0005739 // mitochondrion // inferred from direct assay /// 0016020 // membrane // inferred from electronic annotation /// 0016021 // integral to membrane // inferred from electronic annotation
1416632_at	-2.52253	-1.33487	2.52253	down	Me1	17436	0006108 // malate metabolic process // inferred from sequence or structural similarity /// 0006108 // malate metabolic process // inferred from electronic annotation /// 0008152 // metabolic process // inferred from electronic annotation /// 0008152 // metabolic process // inferred from mutant phenotype /// 0008152 // metabolic process // not recorded /// 0009725 // response to hormone stimulus /…	0005625 // soluble fraction // inferred from direct assay /// 0005625 // soluble fraction // not recorded /// 0005737 // cytoplasm // inferred from electronic annotation /// 0005739 // mitochondrion // inferred from direct assay /// 0005829 // cytosol // not recorded /// 0005829 // cytosol // inferred from sequence or structural similarity	0003824 // catalytic activity // inferred from electronic annotation /// 0004470 // malic enzyme activity // not recorded /// 0004470 // malic enzyme activity // inferred from sequence or structural similarity /// 0004470 // malic enzyme activity // inferred from electronic annotation /// 0004471 // malate dehydrogenase (decarboxylating) activity // inferred from electronic annotation /// 0004473…
1416639_at	-2.65297	-1.40761	2.65297	down	Slc2a5	56485	0006810 // transport // inferred from electronic annotation /// 0008643 // carbohydrate transport // inferred from electronic annotation /// 0015755 // fructose transport // not recorded /// 0015758 // glucose transport // not recorded /// 0035428 // hexose transmembrane transport // not recorded /// 0055085 // transmembrane transport // inferred from electronic annotation	0016020 // membrane // not recorded /// 0016020 // membrane // inferred from electronic annotation /// 0016021 // integral to membrane // inferred from electronic annotation	0005215 // transporter activity // inferred from electronic annotation /// 0005353 // fructose transmembrane transporter activity // not recorded /// 0005353 // fructose transmembrane transporter activity // inferred from electronic annotation /// 0005355 // glucose transmembrane transporter activity // not recorded /// 0022891 // substrate-specific transmembrane transporter activity // inferred …
1416641_at	5.20217	2.37911	5.20217	up	Lig1	16881	0006260 // DNA replication // inferred from mutant phenotype /// 0006260 // DNA replication // inferred from electronic annotation /// 0006281 // DNA repair // inferred from mutant phenotype /// 0006281 // DNA repair // not recorded /// 0006281 // DNA repair // inferred from electronic annotation /// 0006310 // DNA recombination // inferred from electronic annotation /// 0006974 // response to DN…	0005634 // nucleus // not recorded /// 0005634 // nucleus // inferred from electronic annotation	0000166 // nucleotide binding // inferred from electronic annotation /// 0003677 // DNA binding // inferred from electronic annotation /// 0003909 // DNA ligase activity // not recorded /// 0003909 // DNA ligase activity // inferred from electronic annotation /// 0003910 // DNA ligase (ATP) activity // inferred from electronic annotation /// 0005524 // ATP binding // inferred from electronic anno…
1416645_a_at	2.86439	1.51823	2.86439	up	Afp	11576	0001542 // ovulation from ovarian follicle // inferred from mutant phenotype /// 0001889 // liver development // inferred from electronic annotation /// 0006810 // transport // inferred from electronic annotation /// 0008152 // metabolic process // inferred from electronic annotation /// 0010033 // response to organic substance // inferred from electronic annotation /// 0019953 // sexual reproduc…	0005576 // extracellular region // inferred from electronic annotation /// 0005615 // extracellular space // inferred from direct assay /// 0005615 // extracellular space // not recorded /// 0005615 // extracellular space // inferred from electronic annotation /// 0005737 // cytoplasm // inferred from direct assay /// 0005737 // cytoplasm // not recorded /// 0005737 // cytoplasm // inferred from …	0004566 // beta-glucuronidase activity // inferred from electronic annotation /// 0046872 // metal ion binding // inferred from electronic annotation
1416647_at	-3.56614	-1.83436	3.56614	down	Bckdha	12039	0007584 // response to nutrient // inferred from electronic annotation /// 0008152 // metabolic process // inferred from electronic annotation /// 0009083 // branched chain family amino acid catabolic process // inferred from sequence or structural similarity /// 0051384 // response to glucocorticoid stimulus // inferred from electronic annotation /// 0051591 // response to cAMP // inferred from …	0005739 // mitochondrion // inferred from direct assay /// 0005739 // mitochondrion // inferred from electronic annotation /// 0005759 // mitochondrial matrix // inferred from electronic annotation /// 0005947 // mitochondrial alpha-ketoglutarate dehydrogenase complex // inferred from sequence or structural similarity	0003826 // alpha-ketoacid dehydrogenase activity // inferred from sequence or structural similarity /// 0003863 // 3-methyl-2-oxobutanoate dehydrogenase (2-methylpropanoyl-transferring) activity // inferred from electronic annotation /// 0016491 // oxidoreductase activity // inferred from electronic annotation /// 0016624 // oxidoreductase activity, acting on the aldehyde or oxo group of donors, …
1416656_at	3.88242	1.95696	3.88242	up	Clic1	114584	0006810 // transport // inferred from electronic annotation /// 0006811 // ion transport // inferred from electronic annotation /// 0006821 // chloride transport // not recorded /// 0006821 // chloride transport // inferred from electronic annotation /// 0034220 // ion transmembrane transport // inferred from electronic annotation /// 0034765 // regulation of ion transmembrane transport // inferr…	0005624 // membrane fraction // inferred from electronic annotation /// 0005624 // membrane fraction // inferred from sequence or structural similarity /// 0005625 // soluble fraction // inferred from electronic annotation /// 0005625 // soluble fraction // inferred from sequence or structural similarity /// 0005634 // nucleus // inferred from electronic annotation /// 0005635 // nuclear envelope…	0005216 // ion channel activity // inferred from electronic annotation /// 0005244 // voltage-gated ion channel activity // inferred from electronic annotation /// 0005247 // voltage-gated chloride channel activity // inferred from electronic annotation /// 0005254 // chloride channel activity // not recorded /// 0005254 // chloride channel activity // inferred from electronic annotation /// 0005…
1416663_at	-3.59896	-1.84758	3.59896	down	Ndufa9	66108	0006810 // transport // inferred from electronic annotation /// 0008152 // metabolic process // inferred from electronic annotation /// 0022900 // electron transport chain // inferred from electronic annotation	0005739 // mitochondrion // inferred from direct assay /// 0005739 // mitochondrion // inferred from electronic annotation /// 0005743 // mitochondrial inner membrane // inferred from direct assay /// 0005747 // mitochondrial respiratory chain complex I // inferred from electronic annotation /// 0005759 // mitochondrial matrix // inferred from electronic annotation /// 0031966 // mitochondrial me…	0003824 // catalytic activity // inferred from electronic annotation /// 0003954 // NADH dehydrogenase activity // inferred from electronic annotation /// 0005488 // binding // inferred from electronic annotation /// 0005515 // protein binding // inferred from electronic annotation
1416664_at	5.0784	2.34437	5.0784	up	Cdc20	107995	0007049 // cell cycle // inferred from electronic annotation /// 0007067 // mitosis // inferred from electronic annotation /// 0008284 // positive regulation of cell proliferation // not recorded /// 0008284 // positive regulation of cell proliferation // inferred from electronic annotation /// 0050773 // regulation of dendrite development // not recorded /// 0050773 // regulation of dendrite dev…	0005813 // centrosome // not recorded /// 0005813 // centrosome // inferred from electronic annotation /// 0043234 // protein complex // not recorded /// 0043234 // protein complex // inferred from electronic annotation /// 0048471 // perinuclear region of cytoplasm // not recorded /// 0048471 // perinuclear region of cytoplasm // inferred from electronic annotation	0005515 // protein binding // inferred from physical interaction /// 0005515 // protein binding // inferred from electronic annotation /// 0008022 // protein C-terminus binding // inferred from electronic annotation
1416665_at	-5.75715	-2.52536	5.75715	down	Coq7	12850	0001306 // age-dependent response to oxidative stress // inferred from mutant phenotype /// 0001701 // in utero embryonic development // inferred from mutant phenotype /// 0001841 // neural tube formation // inferred from mutant phenotype /// 0006355 // regulation of transcription, DNA-dependent // inferred from electronic annotation /// 0006744 // ubiquinone biosynthetic process // inferred from…	0005634 // nucleus // inferred from electronic annotation /// 0005739 // mitochondrion // inferred from direct assay /// 0005739 // mitochondrion // inferred from electronic annotation /// 0005743 // mitochondrial inner membrane // inferred from electronic annotation /// 0016020 // membrane // inferred from electronic annotation	0016491 // oxidoreductase activity // inferred from electronic annotation /// 0046872 // metal ion binding // inferred from electronic annotation /// 0046914 // transition metal ion binding // inferred from electronic annotation
1416673_at	2.3426	1.22811	2.3426	up	Bace2	56175	0006508 // proteolysis // inferred from electronic annotation /// 0006509 // membrane protein ectodomain proteolysis // inferred from electronic annotation /// 0006509 // membrane protein ectodomain proteolysis // inferred from sequence or structural similarity /// 0042985 // negative regulation of amyloid precursor protein biosynthetic process // inferred from electronic annotation /// 0042985 /…	0005768 // endosome // inferred from electronic annotation /// 0005783 // endoplasmic reticulum // inferred from electronic annotation /// 0005794 // Golgi apparatus // inferred from electronic annotation /// 0005794 // Golgi apparatus // inferred from sequence or structural similarity /// 0009986 // cell surface // inferred from electronic annotation /// 0016020 // membrane // inferred from elec…	0004190 // aspartic-type endopeptidase activity // inferred from electronic annotation /// 0004190 // aspartic-type endopeptidase activity // inferred from sequence or structural similarity /// 0008233 // peptidase activity // inferred from electronic annotation /// 0016787 // hydrolase activity // inferred from electronic annotation
1416676_at	-55.1342	-5.78488	55.1342	down	Kng1	16644	0001938 // positive regulation of endothelial cell proliferation // not recorded /// 0006954 // inflammatory response // inferred from electronic annotation /// 0007596 // blood coagulation // inferred from electronic annotation /// 0010466 // negative regulation of peptidase activity // inferred from electronic annotation /// 0010951 // negative regulation of endopeptidase activity // not record…	0005576 // extracellular region // inferred from electronic annotation /// 0005615 // extracellular space // not recorded /// 0005615 // extracellular space // inferred from electronic annotation /// 0005792 // microsome // not recorded /// 0043204 // perikaryon // not recorded	0002020 // protease binding // not recorded /// 0004869 // cysteine-type endopeptidase inhibitor activity // not recorded /// 0004869 // cysteine-type endopeptidase inhibitor activity // inferred from electronic annotation /// 0030414 // peptidase inhibitor activity // inferred from electronic annotation
1416679_at	-4.41178	-2.14136	4.41178	down	Abcd3	19299	0006200 // ATP catabolic process // inferred from electronic annotation /// 0006810 // transport // inferred from electronic annotation /// 0008152 // metabolic process // inferred from electronic annotation /// 0042221 // response to chemical stimulus // inferred from electronic annotation /// 0042493 // response to drug // inferred from electronic annotation /// 0055085 // transmembrane transpo…	0005739 // mitochondrion // inferred from direct assay /// 0005739 // mitochondrion // not recorded /// 0005739 // mitochondrion // inferred from electronic annotation /// 0005743 // mitochondrial inner membrane // inferred from direct assay /// 0005777 // peroxisome // not recorded /// 0005777 // peroxisome // inferred from electronic annotation /// 0005778 // peroxisomal membrane // inferred fr…	0000166 // nucleotide binding // inferred from electronic annotation /// 0005515 // protein binding // inferred from physical interaction /// 0005515 // protein binding // inferred from electronic annotation /// 0005524 // ATP binding // not recorded /// 0005524 // ATP binding // inferred from electronic annotation /// 0016887 // ATPase activity // inferred from electronic annotation /// 0017111 …
1416683_at	2.46258	1.30017	2.46258	up	Plxnb2	140570	0007165 // signal transduction // inferred from electronic annotation /// 0007275 // multicellular organismal development // inferred from electronic annotation /// 0050772 // positive regulation of axonogenesis // inferred from genetic interaction	0005622 // intracellular // inferred from electronic annotation /// 0016020 // membrane // inferred from electronic annotation /// 0016021 // integral to membrane // inferred from electronic annotation	0004872 // receptor activity // inferred from electronic annotation /// 0005515 // protein binding // inferred from physical interaction /// 0005515 // protein binding // inferred from electronic annotation
1416684_at	2.61454	1.38656	2.61454	up	Fbl	14113	0006364 // rRNA processing // traceable author statement /// 0006364 // rRNA processing // inferred from electronic annotation /// 0006396 // RNA processing // not recorded /// 0008033 // tRNA processing // inferred from electronic annotation /// 0016074 // snoRNA metabolic process // inferred from mutant phenotype /// 0032259 // methylation // inferred from electronic annotation	0001651 // dense fibrillar component // not recorded /// 0001652 // granular component // inferred from direct assay /// 0005634 // nucleus // inferred from electronic annotation /// 0005730 // nucleolus // inferred from direct assay /// 0005730 // nucleolus // not recorded /// 0005730 // nucleolus // inferred from sequence or structural similarity /// 0005730 // nucleolus // inferred from electr…	0003723 // RNA binding // not recorded /// 0003723 // RNA binding // inferred from electronic annotation /// 0005515 // protein binding // inferred from electronic annotation /// 0008168 // methyltransferase activity // inferred from electronic annotation /// 0016740 // transferase activity // inferred from electronic annotation /// 0030515 // snoRNA binding // traceable author statement
1416685_s_at	2.41259	1.27058	2.41259	up	Fbl	14113	0006364 // rRNA processing // traceable author statement /// 0006364 // rRNA processing // inferred from electronic annotation /// 0006396 // RNA processing // not recorded /// 0008033 // tRNA processing // inferred from electronic annotation /// 0016074 // snoRNA metabolic process // inferred from mutant phenotype /// 0032259 // methylation // inferred from electronic annotation	0001651 // dense fibrillar component // not recorded /// 0001652 // granular component // inferred from direct assay /// 0005634 // nucleus // inferred from electronic annotation /// 0005730 // nucleolus // inferred from direct assay /// 0005730 // nucleolus // not recorded /// 0005730 // nucleolus // inferred from sequence or structural similarity /// 0005730 // nucleolus // inferred from electr…	0003723 // RNA binding // not recorded /// 0003723 // RNA binding // inferred from electronic annotation /// 0005515 // protein binding // inferred from electronic annotation /// 0008168 // methyltransferase activity // inferred from electronic annotation /// 0016740 // transferase activity // inferred from electronic annotation /// 0030515 // snoRNA binding // traceable author statement
1416688_at	2.39074	1.25745	2.39074	up	Snap91	20616	0007163 // establishment or maintenance of cell polarity // not recorded /// 0007163 // establishment or maintenance of cell polarity // inferred from electronic annotation /// 0007268 // synaptic transmission // inferred from mutant phenotype /// 0007269 // neurotransmitter secretion // inferred from mutant phenotype /// 0007409 // axonogenesis // not recorded /// 0007409 // axonogenesis // infe…	0005886 // plasma membrane // not recorded /// 0005886 // plasma membrane // inferred from electronic annotation /// 0005905 // coated pit // inferred from electronic annotation /// 0008021 // synaptic vesicle // not recorded /// 0008021 // synaptic vesicle // inferred from electronic annotation /// 0014069 // postsynaptic density // not recorded /// 0014069 // postsynaptic density // inferred fr…	0005515 // protein binding // inferred from physical interaction /// 0005543 // phospholipid binding // inferred from electronic annotation /// 0005545 // phosphatidylinositol binding // inferred from direct assay /// 0005545 // phosphatidylinositol binding // inferred from electronic annotation /// 0030276 // clathrin binding // inferred from electronic annotation /// 0032050 // clathrin heavy c…
1416697_at	8.02436	3.00439	8.02436	up	Dpp4	13482	0001666 // response to hypoxia // inferred from electronic annotation /// 0002709 // regulation of T cell mediated immunity // not recorded /// 0002709 // regulation of T cell mediated immunity // inferred from electronic annotation /// 0006508 // proteolysis // not recorded /// 0006508 // proteolysis // inferred from electronic annotation /// 0007155 // cell adhesion // inferred from electronic …	0005576 // extracellular region // inferred from electronic annotation /// 0005624 // membrane fraction // not recorded /// 0005624 // membrane fraction // inferred from electronic annotation /// 0005625 // soluble fraction // not recorded /// 0005625 // soluble fraction // inferred from electronic annotation /// 0005783 // endoplasmic reticulum // not recorded /// 0005783 // endoplasmic reticulu…	0002020 // protease binding // inferred from electronic annotation /// 0002020 // protease binding // inferred from sequence or structural similarity /// 0004177 // aminopeptidase activity // inferred from electronic annotation /// 0004252 // serine-type endopeptidase activity // inferred from electronic annotation /// 0004872 // receptor activity // inferred from electronic annotation /// 000510…
1416698_a_at	4.437	2.14958	4.437	up	Cks1b	54124	0007049 // cell cycle // inferred from electronic annotation /// 0042325 // regulation of phosphorylation // inferred from electronic annotation /// 0050790 // regulation of catalytic activity // inferred from electronic annotation /// 0051301 // cell division // inferred from electronic annotation		0005515 // protein binding // inferred from electronic annotation /// 0016538 // cyclin-dependent protein kinase regulator activity // inferred from electronic annotation
1416699_at	-2.30727	-1.20619	2.30727	down	1110008F13Rik	67388		0005739 // mitochondrion // inferred from direct assay
1416702_at	2.37616	1.24863	2.37616	up	Serpini1	20713	0010466 // negative regulation of peptidase activity // inferred from electronic annotation /// 0010951 // negative regulation of endopeptidase activity // not recorded /// 0030155 // regulation of cell adhesion // not recorded /// 0030155 // regulation of cell adhesion // inferred from electronic annotation	0005576 // extracellular region // inferred from electronic annotation	0004867 // serine-type endopeptidase inhibitor activity // not recorded /// 0004867 // serine-type endopeptidase inhibitor activity // inferred from electronic annotation /// 0030414 // peptidase inhibitor activity // inferred from electronic annotation
1416708_a_at	3.0028	1.58631	3.0028	up	Gramd1a	52857		0016020 // membrane // inferred from electronic annotation /// 0016021 // integral to membrane // inferred from electronic annotation
1416714_at	11.3298	3.50205	11.3298	up	Irf8	15900	0006350 // transcription // inferred from electronic annotation /// 0006355 // regulation of transcription, DNA-dependent // traceable author statement /// 0006355 // regulation of transcription, DNA-dependent // inferred from electronic annotation /// 0006909 // phagocytosis // inferred from mutant phenotype /// 0006955 // immune response // inferred from mutant phenotype /// 0009617 // response…	0005634 // nucleus // inferred from direct assay /// 0005634 // nucleus // inferred from electronic annotation	0003677 // DNA binding // inferred from direct assay /// 0003677 // DNA binding // inferred from electronic annotation /// 0003700 // sequence-specific DNA binding transcription factor activity // traceable author statement /// 0003700 // sequence-specific DNA binding transcription factor activity // inferred from electronic annotation /// 0005515 // protein binding // inferred from physical inte…
1416731_at	2.01986	1.01425	2.01986	up	Top2b	21974	0001764 // neuron migration // inferred from mutant phenotype /// 0006259 // DNA metabolic process // inferred from electronic annotation /// 0006265 // DNA topological change // inferred from electronic annotation /// 0006355 // regulation of transcription, DNA-dependent // inferred from electronic annotation /// 0007409 // axonogenesis // inferred from mutant phenotype /// 0030900 // forebrain …	0000792 // heterochromatin // inferred from electronic annotation /// 0005634 // nucleus // inferred from direct assay /// 0005634 // nucleus // inferred from electronic annotation /// 0005654 // nucleoplasm // inferred from electronic annotation /// 0005694 // chromosome // inferred from direct assay /// 0005694 // chromosome // inferred from electronic annotation /// 0005730 // nucleolus // inf…	0000166 // nucleotide binding // inferred from electronic annotation /// 0003677 // DNA binding // inferred from electronic annotation /// 0003682 // chromatin binding // inferred from electronic annotation /// 0003700 // sequence-specific DNA binding transcription factor activity // inferred from electronic annotation /// 0003916 // DNA topoisomerase activity // inferred from electronic annotati…
1416737_at	-3.1811	-1.66953	3.1811	down	Gys1	14936	0005977 // glycogen metabolic process // not recorded /// 0005978 // glycogen biosynthetic process // inferred from mutant phenotype /// 0005978 // glycogen biosynthetic process // not recorded /// 0005978 // glycogen biosynthetic process // inferred from electronic annotation /// 0007507 // heart development // inferred from mutant phenotype	0005625 // soluble fraction // not recorded /// 0005737 // cytoplasm // inferred from direct assay /// 0016234 // inclusion body // inferred from direct assay	0004373 // glycogen (starch) synthase activity // inferred from mutant phenotype /// 0004373 // glycogen (starch) synthase activity // not recorded /// 0004373 // glycogen (starch) synthase activity // inferred from electronic annotation /// 0005515 // protein binding // inferred from physical interaction /// 0005515 // protein binding // inferred from electronic annotation /// 0005536 // glucose…
1416740_at	2.5479	1.34931	2.5479	up	Col5a1	12831	0001568 // blood vessel development // inferred from mutant phenotype /// 0003007 // heart morphogenesis // inferred from genetic interaction /// 0007155 // cell adhesion // inferred from electronic annotation /// 0016477 // cell migration // inferred from electronic annotation /// 0030199 // collagen fibril organization // inferred from genetic interaction /// 0030199 // collagen fibril organiza…	0005576 // extracellular region // inferred from electronic annotation /// 0005578 // proteinaceous extracellular matrix // inferred from electronic annotation /// 0005581 // collagen // inferred from direct assay /// 0005581 // collagen // inferred from mutant phenotype /// 0005581 // collagen // inferred from electronic annotation /// 0005588 // collagen type V // inferred from electronic annot…	0005198 // structural molecule activity // inferred from electronic annotation /// 0005201 // extracellular matrix structural constituent // inferred from direct assay /// 0005201 // extracellular matrix structural constituent // inferred from electronic annotation /// 0005515 // protein binding // inferred from physical interaction /// 0008201 // heparin binding // not recorded /// 0008201 // he…
1416746_at	4.12274	2.0436	4.12274	up	H2afx	15270	0000077 // DNA damage checkpoint // inferred from mutant phenotype /// 0000077 // DNA damage checkpoint // inferred from electronic annotation /// 0000724 // double-strand break repair via homologous recombination // inferred from mutant phenotype /// 0006281 // DNA repair // inferred from direct assay /// 0006281 // DNA repair // inferred from mutant phenotype /// 0006281 // DNA repair // inferr…	0000781 // chromosome, telomeric region // inferred from electronic annotation /// 0000785 // chromatin // inferred from direct assay /// 0000786 // nucleosome // inferred from electronic annotation /// 0000790 // nuclear chromatin // inferred from direct assay /// 0000794 // condensed nuclear chromosome // inferred from direct assay /// 0001673 // male germ cell nucleus // inferred from direct a…	0003677 // DNA binding // inferred from electronic annotation /// 0003684 // damaged DNA binding // inferred from direct assay /// 0005515 // protein binding // inferred from physical interaction /// 0005515 // protein binding // inferred from electronic annotation /// 0019899 // enzyme binding // inferred from electronic annotation /// 0042393 // histone binding // inferred from electronic annot…
1416749_at	2.4144	1.27167	2.4144	up	Htra1	56213	0001558 // regulation of cell growth // inferred from electronic annotation /// 0006508 // proteolysis // inferred from electronic annotation /// 0030512 // negative regulation of transforming growth factor beta receptor signaling pathway // inferred from direct assay /// 0030514 // negative regulation of BMP signaling pathway // inferred from direct assay	0005576 // extracellular region // inferred from electronic annotation	0003824 // catalytic activity // inferred from electronic annotation /// 0004252 // serine-type endopeptidase activity // inferred from electronic annotation /// 0005515 // protein binding // inferred from physical interaction /// 0005515 // protein binding // inferred from electronic annotation /// 0005520 // insulin-like growth factor binding // inferred from electronic annotation /// 0008233 /…
1416752_at	-8.86004	-3.14731	8.86004	down	Ldb3	24131		0005737 // cytoplasm // inferred from electronic annotation /// 0005856 // cytoskeleton // inferred from electronic annotation /// 0005856 // cytoskeleton // inferred from sequence or structural similarity /// 0030018 // Z disc // inferred from direct assay /// 0030018 // Z disc // inferred from electronic annotation /// 0031143 // pseudopodium // inferred from electronic annotation /// 0042995 /…	0005080 // protein kinase C binding // inferred from direct assay /// 0005515 // protein binding // inferred from physical interaction /// 0005515 // protein binding // inferred from electronic annotation /// 0008270 // zinc ion binding // inferred from electronic annotation /// 0046872 // metal ion binding // inferred from electronic annotation
1416757_at	3.78081	1.91869	3.78081	up	Zwilch	68014	0007049 // cell cycle // inferred from electronic annotation /// 0007067 // mitosis // inferred from electronic annotation /// 0007093 // mitotic cell cycle checkpoint // inferred from electronic annotation /// 0007093 // mitotic cell cycle checkpoint // inferred from sequence or structural similarity /// 0051301 // cell division // inferred from electronic annotation	0000775 // chromosome, centromeric region // inferred from electronic annotation /// 0000776 // kinetochore // not recorded /// 0000776 // kinetochore // inferred from electronic annotation /// 0000777 // condensed chromosome kinetochore // inferred from electronic annotation	0005515 // protein binding // inferred from electronic annotation
1416759_at	8.27597	3.04893	8.27597	up	Mical1	171580	0055114 // oxidation reduction // inferred from electronic annotation	0005737 // cytoplasm // inferred from electronic annotation /// 0005737 // cytoplasm // inferred from sequence or structural similarity /// 0005856 // cytoskeleton // inferred from electronic annotation	0004497 // monooxygenase activity // inferred from mutant phenotype /// 0004497 // monooxygenase activity // inferred from electronic annotation /// 0005515 // protein binding // inferred from electronic annotation /// 0008270 // zinc ion binding // inferred from electronic annotation /// 0017124 // SH3 domain binding // inferred from electronic annotation /// 0017124 // SH3 domain binding // inf…
1416765_s_at	-2.60034	-1.3787	2.60034	down	Pam16	66449	0006810 // transport // inferred from electronic annotation /// 0015031 // protein transport // inferred from electronic annotation /// 0055085 // transmembrane transport // inferred from electronic annotation	0005737 // cytoplasm // inferred from direct assay /// 0005739 // mitochondrion // inferred from direct assay /// 0005739 // mitochondrion // inferred from electronic annotation /// 0005743 // mitochondrial inner membrane // inferred from direct assay /// 0005743 // mitochondrial inner membrane // inferred from electronic annotation /// 0016020 // membrane // inferred from electronic annotation
1416772_at	-4.59741	-2.20082	4.59741	down	Cpt2	12896	0006629 // lipid metabolic process // inferred from electronic annotation /// 0006631 // fatty acid metabolic process // inferred from electronic annotation /// 0006810 // transport // inferred from electronic annotation /// 0008152 // metabolic process // not recorded	0005739 // mitochondrion // inferred from direct assay /// 0005739 // mitochondrion // not recorded /// 0005739 // mitochondrion // inferred from electronic annotation /// 0005743 // mitochondrial inner membrane // inferred from electronic annotation /// 0016020 // membrane // inferred from electronic annotation	0004095 // carnitine O-palmitoyltransferase activity // not recorded /// 0004095 // carnitine O-palmitoyltransferase activity // inferred from electronic annotation /// 0008415 // acyltransferase activity // inferred from electronic annotation /// 0016740 // transferase activity // inferred from electronic annotation
1416780_at	-5.34308	-2.41767	5.34308	down	Pfkm	18642	0006002 // fructose 6-phosphate metabolic process // not recorded /// 0006002 // fructose 6-phosphate metabolic process // inferred from electronic annotation /// 0006096 // glycolysis // inferred from direct assay /// 0006096 // glycolysis // inferred from mutant phenotype /// 0006096 // glycolysis // not recorded /// 0006096 // glycolysis // inferred from sequence or structural similarity /// 0…	0005625 // soluble fraction // not recorded /// 0005625 // soluble fraction // inferred from electronic annotation /// 0005737 // cytoplasm // inferred from electronic annotation /// 0005829 // cytosol // inferred from direct assay /// 0005945 // 6-phosphofructokinase complex // inferred from electronic annotation /// 0016324 // apical plasma membrane // inferred from electronic annotation	0000166 // nucleotide binding // inferred from electronic annotation /// 0003872 // 6-phosphofructokinase activity // inferred from direct assay /// 0003872 // 6-phosphofructokinase activity // inferred from mutant phenotype /// 0003872 // 6-phosphofructokinase activity // not recorded /// 0003872 // 6-phosphofructokinase activity // inferred from sequence or structural similarity /// 0003872 // …
1416788_a_at	-3.65068	-1.86816	3.65068	down	Idh3g	15929	0006099 // tricarboxylic acid cycle // not recorded /// 0006099 // tricarboxylic acid cycle // inferred from electronic annotation /// 0006102 // isocitrate metabolic process // not recorded /// 0006102 // isocitrate metabolic process // inferred from electronic annotation /// 0006102 // isocitrate metabolic process // inferred from sequence or structural similarity /// 0006103 // 2-oxoglutarate …	0005634 // nucleus // inferred from electronic annotation /// 0005730 // nucleolus // inferred from electronic annotation /// 0005739 // mitochondrion // inferred from direct assay /// 0005739 // mitochondrion // inferred from electronic annotation /// 0005739 // mitochondrion // inferred from sequence or structural similarity	0000166 // nucleotide binding // inferred from electronic annotation /// 0000287 // magnesium ion binding // inferred from electronic annotation /// 0004449 // isocitrate dehydrogenase (NAD+) activity // not recorded /// 0004449 // isocitrate dehydrogenase (NAD+) activity // inferred from electronic annotation /// 0004449 // isocitrate dehydrogenase (NAD+) activity // inferred from sequence or st…
1416789_at	-4.85308	-2.2789	4.85308	down	Idh3g	15929	0006099 // tricarboxylic acid cycle // not recorded /// 0006099 // tricarboxylic acid cycle // inferred from electronic annotation /// 0006102 // isocitrate metabolic process // not recorded /// 0006102 // isocitrate metabolic process // inferred from electronic annotation /// 0006102 // isocitrate metabolic process // inferred from sequence or structural similarity /// 0006103 // 2-oxoglutarate …	0005634 // nucleus // inferred from electronic annotation /// 0005730 // nucleolus // inferred from electronic annotation /// 0005739 // mitochondrion // inferred from direct assay /// 0005739 // mitochondrion // inferred from electronic annotation /// 0005739 // mitochondrion // inferred from sequence or structural similarity	0000166 // nucleotide binding // inferred from electronic annotation /// 0000287 // magnesium ion binding // inferred from electronic annotation /// 0004449 // isocitrate dehydrogenase (NAD+) activity // not recorded /// 0004449 // isocitrate dehydrogenase (NAD+) activity // inferred from electronic annotation /// 0004449 // isocitrate dehydrogenase (NAD+) activity // inferred from sequence or st…
1416791_a_at	2.39441	1.25967	2.39441	up	Nxf1	53319	0006405 // RNA export from nucleus // inferred from direct assay /// 0006406 // mRNA export from nucleus // inferred from electronic annotation /// 0006810 // transport // inferred from electronic annotation /// 0016973 // poly(A)+ mRNA export from nucleus // inferred from physical interaction /// 0051028 // mRNA transport // inferred from electronic annotation	0005622 // intracellular // inferred from electronic annotation /// 0005634 // nucleus // inferred from direct assay /// 0005634 // nucleus // inferred from electronic annotation /// 0005643 // nuclear pore // inferred from direct assay /// 0005654 // nucleoplasm // inferred from electronic annotation /// 0005737 // cytoplasm // inferred from electronic annotation /// 0016607 // nuclear speck // …	0000166 // nucleotide binding // inferred from electronic annotation /// 0003723 // RNA binding // inferred from direct assay /// 0003723 // RNA binding // inferred from electronic annotation /// 0003729 // mRNA binding // inferred from direct assay /// 0005487 // nucleocytoplasmic transporter activity // inferred from direct assay /// 0005515 // protein binding // inferred from physical interact…
1416802_a_at	12.5464	3.6492	12.5464	up	Cdca5	67849	0000082 // G1/S transition of mitotic cell cycle // inferred from sequence or structural similarity /// 0007049 // cell cycle // inferred from electronic annotation /// 0007067 // mitosis // inferred from direct assay /// 0007067 // mitosis // inferred from electronic annotation /// 0007076 // mitotic chromosome condensation // inferred from sequence or structural similarity /// 0007080 // mitoti…	0005634 // nucleus // inferred from direct assay /// 0005634 // nucleus // inferred from electronic annotation /// 0005737 // cytoplasm // inferred from direct assay	0005515 // protein binding // inferred from physical interaction
1416808_at	2.3902	1.25713	2.3902	up	Nid1	18073	0007155 // cell adhesion // inferred from electronic annotation /// 0007160 // cell-matrix adhesion // inferred from direct assay /// 0007160 // cell-matrix adhesion // inferred from electronic annotation /// 0008218 // bioluminescence // inferred from electronic annotation /// 0010811 // positive regulation of cell-substrate adhesion // inferred from direct assay /// 0018298 // protein-chromopho…	0005576 // extracellular region // inferred from electronic annotation /// 0005578 // proteinaceous extracellular matrix // inferred from direct assay /// 0005578 // proteinaceous extracellular matrix // inferred from electronic annotation /// 0005604 // basement membrane // inferred from direct assay /// 0005604 // basement membrane // inferred from physical interaction /// 0005604 // basement m…	0005509 // calcium ion binding // inferred from electronic annotation /// 0005515 // protein binding // inferred from physical interaction /// 0005518 // collagen binding // inferred from direct assay /// 0043237 // laminin-1 binding // inferred from direct assay /// 0050840 // extracellular matrix binding // inferred from direct assay
1416812_at	2.15412	1.1071	2.15412	up	Tia1	21841	0006915 // apoptosis // inferred from electronic annotation /// 0017148 // negative regulation of translation // inferred from mutant phenotype /// 0042036 // negative regulation of cytokine biosynthetic process // inferred from mutant phenotype	0005634 // nucleus // inferred from direct assay /// 0005634 // nucleus // inferred from electronic annotation /// 0005737 // cytoplasm // inferred from direct assay	0000166 // nucleotide binding // inferred from electronic annotation /// 0003676 // nucleic acid binding // inferred from electronic annotation /// 0003723 // RNA binding // inferred from electronic annotation /// 0005515 // protein binding // inferred from electronic annotation /// 0017091 // AU-rich element binding // inferred from direct assay
1416823_a_at	-3.54039	-1.82391	3.54039	down	Osbpl1a	64291	0006810 // transport // inferred from electronic annotation /// 0006869 // lipid transport // inferred from electronic annotation /// 0008202 // steroid metabolic process // inferred from electronic annotation
1416824_at	-3.32008	-1.73122	3.32008	down	B230118H07Rik	68170
1416825_at	-2.1468	-1.10219	2.1468	down	Snta1	20648	0007528 // neuromuscular junction development // inferred from mutant phenotype	0005737 // cytoplasm // inferred from electronic annotation /// 0005856 // cytoskeleton // inferred from electronic annotation /// 0005886 // plasma membrane // inferred from electronic annotation /// 0016020 // membrane // inferred from electronic annotation /// 0030054 // cell junction // inferred from electronic annotation /// 0042383 // sarcolemma // inferred from direct assay /// 0042383 // …	0003779 // actin binding // inferred from electronic annotation /// 0005515 // protein binding // inferred from physical interaction /// 0005515 // protein binding // inferred from electronic annotation /// 0005516 // calmodulin binding // inferred from electronic annotation /// 0030165 // PDZ domain binding // not recorded /// 0030165 // PDZ domain binding // inferred from electronic annotation
1416829_at	-2.82388	-1.49768	2.82388	down	Atp5b	11947	0001525 // angiogenesis // inferred from electronic annotation /// 0006172 // ADP biosynthetic process // not recorded /// 0006172 // ADP biosynthetic process // inferred from electronic annotation /// 0006200 // ATP catabolic process // inferred from electronic annotation /// 0006200 // ATP catabolic process // not recorded /// 0006629 // lipid metabolic process // inferred from mutant phenotype…	0000275 // mitochondrial proton-transporting ATP synthase complex, catalytic core F(1) // not recorded /// 0000275 // mitochondrial proton-transporting ATP synthase complex, catalytic core F(1) // inferred from electronic annotation /// 0005739 // mitochondrion // inferred from direct assay /// 0005739 // mitochondrion // not recorded /// 0005739 // mitochondrion // inferred from electronic annot…	0000166 // nucleotide binding // inferred from electronic annotation /// 0005509 // calcium ion binding // not recorded /// 0005509 // calcium ion binding // inferred from electronic annotation /// 0005515 // protein binding // inferred from electronic annotation /// 0005524 // ATP binding // not recorded /// 0005524 // ATP binding // inferred from electronic annotation /// 0008553 // hydrogen-ex…
1416834_x_at	-3.47746	-1.79804	3.47746	down	Ndufb2	68198	0006810 // transport // inferred from electronic annotation /// 0022900 // electron transport chain // inferred from electronic annotation	0005739 // mitochondrion // inferred from direct assay /// 0005739 // mitochondrion // inferred from electronic annotation /// 0005743 // mitochondrial inner membrane // inferred from electronic annotation /// 0016020 // membrane // inferred from electronic annotation /// 0070469 // respiratory chain // inferred from electronic annotation
1416838_at	-2.62535	-1.39251	2.62535	down	Mut	17850	0008152 // metabolic process // inferred from electronic annotation /// 0009791 // post-embryonic development // inferred from mutant phenotype	0005739 // mitochondrion // inferred from direct assay /// 0005739 // mitochondrion // inferred from electronic annotation /// 0005759 // mitochondrial matrix // inferred from electronic annotation	0003824 // catalytic activity // inferred from electronic annotation /// 0004494 // methylmalonyl-CoA mutase activity // inferred from direct assay /// 0004494 // methylmalonyl-CoA mutase activity // inferred from electronic annotation /// 0016853 // isomerase activity // inferred from electronic annotation /// 0016866 // intramolecular transferase activity // inferred from electronic annotation …
1416839_at	-2.71155	-1.43912	2.71155	down	Mut	17850	0008152 // metabolic process // inferred from electronic annotation /// 0009791 // post-embryonic development // inferred from mutant phenotype	0005739 // mitochondrion // inferred from direct assay /// 0005739 // mitochondrion // inferred from electronic annotation /// 0005759 // mitochondrial matrix // inferred from electronic annotation	0003824 // catalytic activity // inferred from electronic annotation /// 0004494 // methylmalonyl-CoA mutase activity // inferred from direct assay /// 0004494 // methylmalonyl-CoA mutase activity // inferred from electronic annotation /// 0016853 // isomerase activity // inferred from electronic annotation /// 0016866 // intramolecular transferase activity // inferred from electronic annotation …
1416840_at	-2.32807	-1.21913	2.32807	down	Mid1ip1	68041	0007026 // negative regulation of microtubule depolymerization // inferred from genetic interaction	0005634 // nucleus // inferred from direct assay /// 0005634 // nucleus // inferred from electronic annotation /// 0005737 // cytoplasm // inferred from direct assay /// 0005737 // cytoplasm // inferred from electronic annotation /// 0005874 // microtubule // inferred from electronic annotation /// 0015630 // microtubule cytoskeleton // inferred from direct assay	0005515 // protein binding // inferred from physical interaction /// 0008022 // protein C-terminus binding // inferred from physical interaction
1416842_at	-2.95951	-1.56536	2.95951	down	Gstm5	14866	0008152 // metabolic process // inferred from electronic annotation /// 0043627 // response to estrogen stimulus // inferred from electronic annotation	0005625 // soluble fraction // not recorded /// 0005625 // soluble fraction // inferred from electronic annotation /// 0005737 // cytoplasm // inferred from electronic annotation	0004364 // glutathione transferase activity // inferred from electronic annotation /// 0005515 // protein binding // inferred from electronic annotation /// 0016740 // transferase activity // inferred from electronic annotation /// 0042802 // identical protein binding // inferred from electronic annotation
1416849_at	-4.82961	-2.27191	4.82961	down	Cisd1	52637	0043457 // regulation of cellular respiration // inferred from mutant phenotype	0005739 // mitochondrion // inferred from direct assay /// 0005739 // mitochondrion // not recorded /// 0005739 // mitochondrion // inferred from electronic annotation /// 0005741 // mitochondrial outer membrane // inferred from direct assay /// 0005741 // mitochondrial outer membrane // inferred from electronic annotation /// 0016020 // membrane // inferred from electronic annotation /// 0016021…	0005506 // iron ion binding // not recorded /// 0046872 // metal ion binding // inferred from electronic annotation /// 0051536 // iron-sulfur cluster binding // inferred from electronic annotation /// 0051537 // 2 iron, 2 sulfur cluster binding // inferred from electronic annotation
1416850_s_at	-3.17283	-1.66577	3.17283	down	Cisd1	52637	0043457 // regulation of cellular respiration // inferred from mutant phenotype	0005739 // mitochondrion // inferred from direct assay /// 0005739 // mitochondrion // not recorded /// 0005739 // mitochondrion // inferred from electronic annotation /// 0005741 // mitochondrial outer membrane // inferred from direct assay /// 0005741 // mitochondrial outer membrane // inferred from electronic annotation /// 0016020 // membrane // inferred from electronic annotation /// 0016021…	0005506 // iron ion binding // not recorded /// 0046872 // metal ion binding // inferred from electronic annotation /// 0051536 // iron-sulfur cluster binding // inferred from electronic annotation /// 0051537 // 2 iron, 2 sulfur cluster binding // inferred from electronic annotation
1416855_at	-3.6703	-1.8759	3.6703	down	Gas1	14451	0002053 // positive regulation of mesenchymal cell proliferation // inferred from mutant phenotype /// 0007049 // cell cycle // inferred from electronic annotation /// 0007050 // cell cycle arrest // traceable author statement /// 0007050 // cell cycle arrest // inferred from electronic annotation /// 0007411 // axon guidance // inferred from mutant phenotype /// 0008284 // positive regulation of…	0005886 // plasma membrane // inferred from direct assay /// 0005886 // plasma membrane // inferred from electronic annotation /// 0016020 // membrane // inferred from direct assay /// 0016020 // membrane // inferred from electronic annotation /// 0031225 // anchored to membrane // inferred from electronic annotation /// 0046658 // anchored to plasma membrane // inferred from sequence or structur…	0005515 // protein binding // inferred from physical interaction
1416860_s_at	2.14478	1.10083	2.14478	up	Ing1	26356	0007049 // cell cycle // inferred from electronic annotation /// 0045941 // positive regulation of transcription // inferred from direct assay	0005634 // nucleus // inferred from electronic annotation	0005515 // protein binding // inferred from electronic annotation /// 0008270 // zinc ion binding // inferred from electronic annotation /// 0016563 // transcription activator activity // inferred from direct assay /// 0046872 // metal ion binding // inferred from electronic annotation
1416862_at	-2.01021	-1.00735	2.01021	down	Stam	20844	0006810 // transport // inferred from electronic annotation /// 0006886 // intracellular protein transport // inferred from electronic annotation /// 0015031 // protein transport // inferred from electronic annotation	0005737 // cytoplasm // inferred from electronic annotation /// 0005768 // endosome // inferred from electronic annotation /// 0016020 // membrane // inferred from electronic annotation /// 0031901 // early endosome membrane // inferred from electronic annotation	0005515 // protein binding // inferred from physical interaction /// 0005515 // protein binding // inferred from electronic annotation
1416863_at	2.11637	1.08159	2.11637	up	Abhd8	64296	0008152 // metabolic process // inferred from electronic annotation		0003824 // catalytic activity // inferred from electronic annotation /// 0016787 // hydrolase activity // inferred from electronic annotation
1416867_at	-2.49489	-1.31898	2.49489	down	Bet1	12068	0006810 // transport // inferred from electronic annotation /// 0006888 // ER to Golgi vesicle-mediated transport // not recorded /// 0006888 // ER to Golgi vesicle-mediated transport // inferred from electronic annotation /// 0015031 // protein transport // inferred from electronic annotation /// 0016192 // vesicle-mediated transport // traceable author statement /// 0016192 // vesicle-mediated …	0000139 // Golgi membrane // inferred from direct assay /// 0000139 // Golgi membrane // inferred from electronic annotation /// 0005783 // endoplasmic reticulum // inferred from electronic annotation /// 0005789 // endoplasmic reticulum membrane // inferred from electronic annotation /// 0005794 // Golgi apparatus // inferred from electronic annotation /// 0005801 // cis-Golgi network // not rec…
1416869_x_at	3.90341	1.96473	3.90341	up	Lime1	72699	0006350 // transcription // inferred from electronic annotation /// 0007175 // negative regulation of epidermal growth factor receptor activity // inferred from electronic annotation /// 0007175 // negative regulation of epidermal growth factor receptor activity // inferred from sequence or structural similarity /// 0045449 // regulation of transcription // inferred from electronic annotation ///…	0005622 // intracellular // inferred from electronic annotation /// 0005634 // nucleus // inferred from electronic annotation /// 0005634 // nucleus // inferred from sequence or structural similarity /// 0005886 // plasma membrane // inferred from electronic annotation /// 0016020 // membrane // inferred from electronic annotation /// 0016021 // integral to membrane // inferred from electronic an…	0003676 // nucleic acid binding // inferred from electronic annotation /// 0003677 // DNA binding // inferred from electronic annotation /// 0003700 // sequence-specific DNA binding transcription factor activity // inferred from electronic annotation /// 0003700 // sequence-specific DNA binding transcription factor activity // inferred from sequence or structural similarity /// 0005515 // protein…
1416871_at	2.14848	1.10332	2.14848	up	Adam8	11501	0006508 // proteolysis // inferred from electronic annotation /// 0007229 // integrin-mediated signaling pathway // inferred from electronic annotation /// 0016337 // cell-cell adhesion // inferred from direct assay	0005886 // plasma membrane // inferred from direct assay /// 0016020 // membrane // inferred from electronic annotation /// 0016021 // integral to membrane // inferred from electronic annotation	0004222 // metalloendopeptidase activity // inferred from electronic annotation /// 0008233 // peptidase activity // inferred from electronic annotation /// 0008237 // metallopeptidase activity // inferred from direct assay /// 0008237 // metallopeptidase activity // inferred from electronic annotation /// 0008270 // zinc ion binding // inferred from electronic annotation /// 0016787 // hydrolase…
1416875_at	2.98642	1.57842	2.98642	up	Parvg	64099	0007155 // cell adhesion // inferred from electronic annotation	0005737 // cytoplasm // inferred from electronic annotation /// 0005856 // cytoskeleton // inferred from electronic annotation /// 0005886 // plasma membrane // inferred from electronic annotation /// 0005925 // focal adhesion // inferred from electronic annotation /// 0016020 // membrane // inferred from electronic annotation /// 0030054 // cell junction // inferred from electronic annotation	0003779 // actin binding // inferred from electronic annotation /// 0005515 // protein binding // inferred from physical interaction
1416877_a_at	-2.75707	-1.46314	2.75707	down	Mrpl51	66493	0006412 // translation // inferred from direct assay /// 0006412 // translation // inferred from sequence or structural similarity	0005739 // mitochondrion // inferred from direct assay /// 0005739 // mitochondrion // inferred from electronic annotation /// 0005761 // mitochondrial ribosome // inferred from direct assay /// 0005762 // mitochondrial large ribosomal subunit // inferred from sequence or structural similarity /// 0005840 // ribosome // inferred from electronic annotation /// 0030529 // ribonucleoprotein complex …	0003735 // structural constituent of ribosome // inferred from direct assay /// 0003735 // structural constituent of ribosome // inferred from sequence or structural similarity
1416880_at	2.77535	1.47267	2.77535	up	Mcl1	17210	0006915 // apoptosis // inferred from electronic annotation /// 0007275 // multicellular organismal development // inferred from electronic annotation /// 0030154 // cell differentiation // inferred from electronic annotation /// 0034097 // response to cytokine stimulus // not recorded /// 0034097 // response to cytokine stimulus // inferred from electronic annotation /// 0042981 // regulation of…	0005634 // nucleus // inferred from electronic annotation /// 0005654 // nucleoplasm // inferred from electronic annotation /// 0005737 // cytoplasm // inferred from electronic annotation /// 0005739 // mitochondrion // inferred from direct assay /// 0005739 // mitochondrion // not recorded /// 0005739 // mitochondrion // inferred from electronic annotation /// 0016020 // membrane // not recorded…	0005515 // protein binding // inferred from physical interaction /// 0005515 // protein binding // inferred from electronic annotation /// 0046982 // protein heterodimerization activity // not recorded /// 0046982 // protein heterodimerization activity // inferred from electronic annotation /// 0046983 // protein dimerization activity // not recorded /// 0051400 // BH domain binding // not record…
1416881_at	2.55976	1.35601	2.55976	up	Mcl1	17210	0006915 // apoptosis // inferred from electronic annotation /// 0007275 // multicellular organismal development // inferred from electronic annotation /// 0030154 // cell differentiation // inferred from electronic annotation /// 0034097 // response to cytokine stimulus // not recorded /// 0034097 // response to cytokine stimulus // inferred from electronic annotation /// 0042981 // regulation of…	0005634 // nucleus // inferred from electronic annotation /// 0005654 // nucleoplasm // inferred from electronic annotation /// 0005737 // cytoplasm // inferred from electronic annotation /// 0005739 // mitochondrion // inferred from direct assay /// 0005739 // mitochondrion // not recorded /// 0005739 // mitochondrion // inferred from electronic annotation /// 0016020 // membrane // not recorded…	0005515 // protein binding // inferred from physical interaction /// 0005515 // protein binding // inferred from electronic annotation /// 0046982 // protein heterodimerization activity // not recorded /// 0046982 // protein heterodimerization activity // inferred from electronic annotation /// 0046983 // protein dimerization activity // not recorded /// 0051400 // BH domain binding // not record…
1416882_at	6.98431	2.80412	6.98431	up	Rgs10	67865	0009968 // negative regulation of signal transduction // inferred from electronic annotation	0005634 // nucleus // not recorded /// 0005634 // nucleus // inferred from electronic annotation /// 0005737 // cytoplasm // inferred from sequence or structural similarity /// 0005886 // plasma membrane // inferred from sequence or structural similarity /// 0043025 // neuronal cell body // not recorded /// 0043025 // neuronal cell body // inferred from electronic annotation /// 0043197 // dendri…	0004871 // signal transducer activity // inferred from electronic annotation /// 0005096 // GTPase activator activity // inferred from sequence or structural similarity /// 0005515 // protein binding // inferred from physical interaction
1416884_at	2.04446	1.03172	2.04446	up	Cbx3	12417	0006333 // chromatin assembly or disassembly // inferred from electronic annotation /// 0006350 // transcription // inferred from electronic annotation /// 0016568 // chromatin modification // inferred from electronic annotation /// 0045449 // regulation of transcription // inferred from electronic annotation /// 0045892 // negative regulation of transcription, DNA-dependent // inferred from dire…	0000779 // condensed chromosome, centromeric region // inferred from direct assay /// 0000785 // chromatin // inferred from direct assay /// 0000785 // chromatin // inferred from electronic annotation /// 0005634 // nucleus // inferred from electronic annotation /// 0005635 // nuclear envelope // inferred from direct assay /// 0005720 // nuclear heterochromatin // inferred from direct assay /// 0…	0003682 // chromatin binding // inferred from electronic annotation /// 0005515 // protein binding // inferred from physical interaction /// 0016564 // transcription repressor activity // inferred from direct assay
1416889_at	-48.342	-5.5952	48.342	down	Tnni2	21953	0003009 // skeletal muscle contraction // inferred from electronic annotation /// 0006937 // regulation of muscle contraction // not recorded /// 0045941 // positive regulation of transcription // inferred from electronic annotation	0005634 // nucleus // inferred from electronic annotation /// 0005861 // troponin complex // not recorded /// 0005861 // troponin complex // inferred from electronic annotation	0003779 // actin binding // inferred from electronic annotation /// 0005515 // protein binding // inferred from electronic annotation /// 0031014 // troponin T binding // inferred from electronic annotation
1416892_s_at	5.5011	2.45972	5.5011	up	Fam107b	66540
1416896_at	2.58985	1.37287	2.58985	up	Rps6ka1	20111	0006468 // protein phosphorylation // not recorded /// 0006468 // protein phosphorylation // inferred from electronic annotation /// 0007243 // intracellular protein kinase cascade // inferred from electronic annotation /// 0045941 // positive regulation of transcription // not recorded	0005819 // spindle // inferred from direct assay /// 0005840 // ribosome // inferred from electronic annotation	0000166 // nucleotide binding // inferred from electronic annotation /// 0000287 // magnesium ion binding // inferred from electronic annotation /// 0004672 // protein kinase activity // inferred from electronic annotation /// 0004674 // protein serine/threonine kinase activity // inferred from electronic annotation /// 0005524 // ATP binding // inferred from electronic annotation /// 0008134 // …
1416902_a_at	-3.46098	-1.79118	3.46098	down	Cox5b	12859		0005739 // mitochondrion // inferred from direct assay /// 0005739 // mitochondrion // inferred from electronic annotation /// 0005740 // mitochondrial envelope // inferred from electronic annotation /// 0005743 // mitochondrial inner membrane // inferred from direct assay /// 0005743 // mitochondrial inner membrane // inferred from electronic annotation /// 0016020 // membrane // inferred from e…	0004129 // cytochrome-c oxidase activity // inferred from electronic annotation /// 0046872 // metal ion binding // inferred from electronic annotation
1416910_at	-3.34131	-1.74041	3.34131	down	Dnajc15	66148		0005739 // mitochondrion // inferred from direct assay /// 0016020 // membrane // inferred from electronic annotation /// 0016021 // integral to membrane // inferred from electronic annotation	0031072 // heat shock protein binding // inferred from electronic annotation
1416915_at	2.67722	1.42073	2.67722	up	Msh6	17688	0000710 // meiotic mismatch repair // inferred from sequence or structural similarity /// 0006281 // DNA repair // inferred from electronic annotation /// 0006298 // mismatch repair // inferred from genetic interaction /// 0006298 // mismatch repair // inferred from mutant phenotype /// 0006298 // mismatch repair // inferred from electronic annotation /// 0006974 // response to DNA damage stimulu…	0000790 // nuclear chromatin // inferred from direct assay /// 0032301 // MutSalpha complex // inferred from direct assay /// 0032301 // MutSalpha complex // inferred from electronic annotation	0000166 // nucleotide binding // inferred from electronic annotation /// 0000287 // magnesium ion binding // inferred from electronic annotation /// 0000400 // four-way junction DNA binding // inferred from sequence or structural similarity /// 0000400 // four-way junction DNA binding // inferred from electronic annotation /// 0003677 // DNA binding // inferred from genetic interaction /// 000367…
1416921_x_at	-2.64067	-1.4009	2.64067	down	Aldoa	11674	0001666 // response to hypoxia // inferred from electronic annotation /// 0006096 // glycolysis // inferred from electronic annotation /// 0008152 // metabolic process // inferred from electronic annotation /// 0009408 // response to heat // inferred from electronic annotation /// 0032496 // response to lipopolysaccharide // inferred from electronic annotation /// 0035094 // response to nicotine …	0005737 // cytoplasm // not recorded /// 0005737 // cytoplasm // inferred from electronic annotation /// 0005739 // mitochondrion // not recorded /// 0005739 // mitochondrion // inferred from electronic annotation /// 0019861 // flagellum // inferred from direct assay	0003824 // catalytic activity // inferred from electronic annotation /// 0004332 // fructose-bisphosphate aldolase activity // inferred from direct assay /// 0004332 // fructose-bisphosphate aldolase activity // inferred from electronic annotation /// 0016829 // lyase activity // inferred from electronic annotation
1416924_at	-2.36818	-1.24378	2.36818	down	Bri3	55950		0016020 // membrane // inferred from electronic annotation /// 0016021 // integral to membrane // inferred from electronic annotation
1416926_at	4.63299	2.21194	4.63299	up	Trp53inp1	60599	0006915 // apoptosis // inferred from direct assay /// 0006915 // apoptosis // inferred from electronic annotation /// 0006917 // induction of apoptosis // inferred from direct assay /// 0006950 // response to stress // inferred from direct assay /// 0007050 // cell cycle arrest // inferred from direct assay	0005634 // nucleus // inferred from direct assay /// 0005634 // nucleus // inferred from electronic annotation /// 0005730 // nucleolus // inferred from direct assay /// 0005737 // cytoplasm // inferred from electronic annotation
1416928_at	2.10475	1.07365	2.10475	up	Rbm12	75710		0005634 // nucleus // inferred from electronic annotation	0000166 // nucleotide binding // inferred from electronic annotation /// 0001786 // phosphatidylserine binding // inferred from electronic annotation /// 0003676 // nucleic acid binding // inferred from electronic annotation /// 0003723 // RNA binding // inferred from electronic annotation /// 0005515 // protein binding // inferred from electronic annotation
1416930_at	3.42083	1.77434	3.42083	up	Ly6d	17068	0030098 // lymphocyte differentiation // inferred from expression pattern	0005886 // plasma membrane // inferred from electronic annotation /// 0009986 // cell surface // inferred from direct assay /// 0016020 // membrane // inferred from electronic annotation /// 0031225 // anchored to membrane // inferred from electronic annotation	0005515 // protein binding // inferred from electronic annotation
1416934_at	-2.27908	-1.18845	2.27908	down	Mtm1	17772	0016311 // dephosphorylation // inferred from electronic annotation /// 0046716 // muscle cell homeostasis // inferred from mutant phenotype		0004721 // phosphoprotein phosphatase activity // inferred from electronic annotation /// 0004725 // protein tyrosine phosphatase activity // inferred from electronic annotation /// 0016787 // hydrolase activity // inferred from electronic annotation /// 0016791 // phosphatase activity // inferred from electronic annotation
1416935_at	2.8275	1.49953	2.8275	up	Trpv2	22368	0006810 // transport // inferred from electronic annotation /// 0006811 // ion transport // inferred from electronic annotation /// 0006816 // calcium ion transport // inferred from electronic annotation /// 0009266 // response to temperature stimulus // not recorded /// 0009266 // response to temperature stimulus // inferred from electronic annotation /// 0009408 // response to heat // not recor…	0005622 // intracellular // inferred from direct assay /// 0005737 // cytoplasm // inferred from electronic annotation /// 0005886 // plasma membrane // inferred from direct assay /// 0005886 // plasma membrane // not recorded /// 0005886 // plasma membrane // inferred from electronic annotation /// 0016020 // membrane // inferred from electronic annotation /// 0016021 // integral to membrane // …	0005216 // ion channel activity // inferred from electronic annotation /// 0005261 // cation channel activity // inferred from direct assay /// 0005261 // cation channel activity // not recorded /// 0005261 // cation channel activity // inferred from electronic annotation /// 0005262 // calcium channel activity // inferred from direct assay /// 0005262 // calcium channel activity // inferred from…
1416940_at	-2.83095	-1.50129	2.83095	down	Ppif	105675	0006457 // protein folding // inferred from electronic annotation /// 0008152 // metabolic process // not recorded /// 0042981 // regulation of apoptosis // not recorded /// 0042981 // regulation of apoptosis // inferred from electronic annotation /// 0046902 // regulation of mitochondrial membrane permeability // not recorded /// 0046902 // regulation of mitochondrial membrane permeability // in…	0005739 // mitochondrion // inferred from direct assay /// 0005739 // mitochondrion // not recorded /// 0005739 // mitochondrion // inferred from electronic annotation /// 0005743 // mitochondrial inner membrane // not recorded /// 0005743 // mitochondrial inner membrane // inferred from electronic annotation /// 0005759 // mitochondrial matrix // not recorded /// 0005759 // mitochondrial matrix …	0003755 // peptidyl-prolyl cis-trans isomerase activity // not recorded /// 0003755 // peptidyl-prolyl cis-trans isomerase activity // inferred from electronic annotation /// 0005515 // protein binding // inferred from electronic annotation /// 0016018 // cyclosporin A binding // not recorded /// 0016018 // cyclosporin A binding // inferred from electronic annotation /// 0016853 // isomerase acti…
1416945_at	-2.51073	-1.32811	2.51073	down	Ptov1	84113	0006350 // transcription // inferred from electronic annotation /// 0045449 // regulation of transcription // inferred from electronic annotation	0005634 // nucleus // inferred from electronic annotation /// 0005737 // cytoplasm // inferred from electronic annotation /// 0005886 // plasma membrane // inferred from electronic annotation /// 0016020 // membrane // inferred from electronic annotation /// 0048471 // perinuclear region of cytoplasm // inferred from electronic annotation
1416956_at	4.09084	2.0324	4.09084	up	Kcnab2	16498	0006810 // transport // inferred from electronic annotation /// 0006811 // ion transport // inferred from electronic annotation /// 0006813 // potassium ion transport // inferred from electronic annotation /// 0034220 // ion transmembrane transport // inferred from electronic annotation /// 0034765 // regulation of ion transmembrane transport // inferred from electronic annotation /// 0051291 // …	0005737 // cytoplasm // inferred from electronic annotation /// 0016021 // integral to membrane // inferred from electronic annotation /// 0044224 // juxtaparanode region of axon // inferred from direct assay	0005216 // ion channel activity // inferred from electronic annotation /// 0005244 // voltage-gated ion channel activity // inferred from electronic annotation /// 0005249 // voltage-gated potassium channel activity // inferred from electronic annotation /// 0016491 // oxidoreductase activity // inferred from electronic annotation
1416957_at	55.1568	5.78547	55.1568	up	Pou2af1	18985	0006350 // transcription // inferred from electronic annotation /// 0045449 // regulation of transcription // inferred from electronic annotation	0005634 // nucleus // inferred from electronic annotation	0003677 // DNA binding // inferred from direct assay /// 0005515 // protein binding // inferred from physical interaction /// 0005515 // protein binding // inferred from electronic annotation
1416961_at	2.68438	1.42459	2.68438	up	Bub1b	12236	0006468 // protein phosphorylation // inferred from electronic annotation /// 0006915 // apoptosis // inferred from electronic annotation /// 0007049 // cell cycle // inferred from electronic annotation /// 0007067 // mitosis // inferred from electronic annotation /// 0007091 // mitotic metaphase/anaphase transition // inferred from genetic interaction /// 0051301 // cell division // inferred fro…	0000775 // chromosome, centromeric region // inferred from electronic annotation /// 0000776 // kinetochore // inferred from direct assay /// 0000776 // kinetochore // inferred from mutant phenotype /// 0000776 // kinetochore // not recorded /// 0000776 // kinetochore // inferred from electronic annotation /// 0000776 // kinetochore // inferred from sequence or structural similarity /// 0000777 /…	0000166 // nucleotide binding // inferred from electronic annotation /// 0004672 // protein kinase activity // inferred from electronic annotation /// 0004674 // protein serine/threonine kinase activity // inferred from electronic annotation /// 0005524 // ATP binding // inferred from electronic annotation /// 0016301 // kinase activity // inferred from electronic annotation /// 0016740 // transf…
1416971_at	-2.68223	-1.42343	2.68223	down	Cox7a2	12866	0008152 // metabolic process // inferred from electronic annotation /// 0015992 // proton transport // inferred from electronic annotation /// 0034220 // ion transmembrane transport // inferred from electronic annotation	0005739 // mitochondrion // inferred from direct assay /// 0005739 // mitochondrion // inferred from electronic annotation /// 0005743 // mitochondrial inner membrane // inferred from direct assay /// 0005743 // mitochondrial inner membrane // inferred from electronic annotation /// 0005746 // mitochondrial respiratory chain // inferred from electronic annotation /// 0016020 // membrane // inferr…	0004129 // cytochrome-c oxidase activity // inferred from electronic annotation /// 0009055 // electron carrier activity // inferred from electronic annotation
1416985_at	2.86921	1.52065	2.86921	up	Sirpa	19261	0006910 // phagocytosis, recognition // inferred from direct assay /// 0006911 // phagocytosis, engulfment // inferred from direct assay /// 0006928 // cellular component movement // inferred from mutant phenotype /// 0007010 // cytoskeleton organization // inferred from mutant phenotype /// 0007015 // actin filament organization // inferred from mutant phenotype /// 0007160 // cell-matrix adhesi…	0005887 // integral to plasma membrane // inferred from direct assay /// 0016020 // membrane // inferred from electronic annotation /// 0016021 // integral to membrane // inferred from electronic annotation	0005515 // protein binding // inferred from physical interaction /// 0017124 // SH3 domain binding // inferred from electronic annotation /// 0045309 // protein phosphorylated amino acid binding // inferred from physical interaction
1416987_at	-2.03161	-1.02262	2.03161	down	Elp4	77766	0001709 // cell fate determination // inferred from mutant phenotype /// 0001764 // neuron migration // inferred from mutant phenotype /// 0002052 // positive regulation of neuroblast proliferation // inferred from mutant phenotype /// 0002088 // lens development in camera-type eye // inferred from mutant phenotype /// 0006350 // transcription // inferred from electronic annotation /// 0006355 //…	0005622 // intracellular // inferred from direct assay /// 0005634 // nucleus // inferred from electronic annotation /// 0005634 // nucleus // inferred from direct assay /// 0005667 // transcription factor complex // traceable author statement /// 0005737 // cytoplasm // inferred from electronic annotation /// 0005737 // cytoplasm // inferred from sequence or structural similarity /// 0008023 // …	0003677 // DNA binding // inferred from direct assay /// 0003677 // DNA binding // inferred from electronic annotation /// 0003700 // sequence-specific DNA binding transcription factor activity // inferred from direct assay /// 0003700 // sequence-specific DNA binding transcription factor activity // traceable author statement /// 0003700 // sequence-specific DNA binding transcription factor acti…
1416991_at	-2.28899	-1.19471	2.28899	down	Mto1	68291	0002098 // tRNA wobble uridine modification // inferred from electronic annotation /// 0008033 // tRNA processing // inferred from electronic annotation /// 0045333 // cellular respiration // traceable author statement	0005739 // mitochondrion // inferred from direct assay /// 0005739 // mitochondrion // not recorded /// 0005739 // mitochondrion // inferred from electronic annotation	0009055 // electron carrier activity // inferred from electronic annotation /// 0016491 // oxidoreductase activity // inferred from electronic annotation /// 0050660 // FAD or FADH2 binding // inferred from electronic annotation
1416992_at	2.64113	1.40116	2.64113	up	Mfng	17305	0007275 // multicellular organismal development // inferred from electronic annotation /// 0007389 // pattern specification process // inferred from electronic annotation /// 0008152 // metabolic process // inferred from electronic annotation	0000139 // Golgi membrane // inferred from electronic annotation /// 0005794 // Golgi apparatus // inferred from electronic annotation /// 0016020 // membrane // inferred from electronic annotation /// 0016021 // integral to membrane // inferred from electronic annotation /// 0030173 // integral to Golgi membrane // inferred from electronic annotation	0016740 // transferase activity // inferred from electronic annotation /// 0016757 // transferase activity, transferring glycosyl groups // inferred from electronic annotation /// 0033829 // O-fucosylpeptide 3-beta-N-acetylglucosaminyltransferase activity // inferred from electronic annotation
1417002_at	-3.47335	-1.79633	3.47335	down	0610012G03Rik	106264
1417003_at	-2.6562	-1.40936	2.6562	down	0610012G03Rik	106264
1417008_at	-4.04093	-2.01469	4.04093	down	Crat	12908	0006629 // lipid metabolic process // inferred from electronic annotation /// 0006631 // fatty acid metabolic process // not recorded /// 0006631 // fatty acid metabolic process // inferred from electronic annotation /// 0006810 // transport // inferred from electronic annotation	0005739 // mitochondrion // inferred from direct assay /// 0005739 // mitochondrion // inferred from electronic annotation /// 0005743 // mitochondrial inner membrane // inferred from electronic annotation /// 0005777 // peroxisome // inferred from electronic annotation /// 0005783 // endoplasmic reticulum // inferred from electronic annotation /// 0016020 // membrane // inferred from electronic …	0004092 // carnitine O-acetyltransferase activity // not recorded /// 0004092 // carnitine O-acetyltransferase activity // inferred from electronic annotation /// 0008415 // acyltransferase activity // inferred from electronic annotation /// 0016740 // transferase activity // inferred from electronic annotation
1417009_at	3.74678	1.90565	3.74678	up	C1ra	50909	0006508 // proteolysis // inferred from electronic annotation /// 0006958 // complement activation, classical pathway // inferred from electronic annotation /// 0045087 // innate immune response // inferred from electronic annotation		0003824 // catalytic activity // inferred from electronic annotation /// 0004252 // serine-type endopeptidase activity // inferred from electronic annotation /// 0005509 // calcium ion binding // inferred from electronic annotation /// 0008233 // peptidase activity // inferred from electronic annotation /// 0008236 // serine-type peptidase activity // inferred from electronic annotation /// 00167…
1417012_at	-2.13369	-1.09335	2.13369	down	Sdc2	15529	0001666 // response to hypoxia // inferred from electronic annotation /// 0031000 // response to caffeine // inferred from electronic annotation /// 0042060 // wound healing // inferred from electronic annotation /// 0048813 // dendrite morphogenesis // inferred from electronic annotation	0016020 // membrane // inferred from electronic annotation /// 0016021 // integral to membrane // inferred from electronic annotation /// 0043025 // neuronal cell body // not recorded /// 0043025 // neuronal cell body // inferred from electronic annotation /// 0045202 // synapse // not recorded /// 0045202 // synapse // inferred from electronic annotation	0005515 // protein binding // inferred from physical interaction /// 0005515 // protein binding // inferred from electronic annotation /// 0008092 // cytoskeletal protein binding // inferred from electronic annotation
1417019_a_at	5.99475	2.5837	5.99475	up	Cdc6	23834	0006260 // DNA replication // inferred from electronic annotation /// 0007049 // cell cycle // inferred from electronic annotation /// 0007067 // mitosis // inferred from electronic annotation /// 0051301 // cell division // inferred from electronic annotation	0005634 // nucleus // inferred from electronic annotation /// 0005737 // cytoplasm // inferred from direct assay /// 0005737 // cytoplasm // inferred from electronic annotation /// 0005819 // spindle // inferred from direct assay	0000166 // nucleotide binding // inferred from electronic annotation /// 0003682 // chromatin binding // inferred from direct assay /// 0005515 // protein binding // inferred from electronic annotation /// 0005524 // ATP binding // inferred from electronic annotation /// 0017111 // nucleoside-triphosphatase activity // inferred from electronic annotation
1417025_at	3.81737	1.93258	3.81737	up	H2-Eb1	14969	0002504 // antigen processing and presentation of peptide or polysaccharide antigen via MHC class II // inferred from electronic annotation /// 0006955 // immune response // inferred from electronic annotation /// 0019882 // antigen processing and presentation // inferred from electronic annotation /// 0019886 // antigen processing and presentation of exogenous peptide antigen via MHC class II //…	0016020 // membrane // inferred from electronic annotation /// 0016021 // integral to membrane // inferred from electronic annotation /// 0042613 // MHC class II protein complex // inferred from electronic annotation	0005515 // protein binding // inferred from physical interaction
1417026_at	-2.03026	-1.02167	2.03026	down	Pfdn1	67199	0006457 // protein folding // inferred from electronic annotation	0005737 // cytoplasm // inferred from electronic annotation /// 0005886 // plasma membrane // inferred from electronic annotation /// 0016272 // prefoldin complex // inferred from electronic annotation	0005515 // protein binding // inferred from electronic annotation /// 0051082 // unfolded protein binding // inferred from electronic annotation
1417027_at	-4.83299	-2.27291	4.83299	down	Trim2	80890		0005622 // intracellular // inferred from electronic annotation /// 0005737 // cytoplasm // non-traceable author statement /// 0005737 // cytoplasm // inferred from electronic annotation	0005515 // protein binding // inferred from physical interaction /// 0005515 // protein binding // inferred from electronic annotation /// 0008270 // zinc ion binding // non-traceable author statement /// 0008270 // zinc ion binding // inferred from electronic annotation /// 0017022 // myosin binding // non-traceable author statement /// 0046872 // metal ion binding // inferred from electronic an…
1417028_a_at	-3.50338	-1.80875	3.50338	down	Trim2	80890		0005622 // intracellular // inferred from electronic annotation /// 0005737 // cytoplasm // non-traceable author statement /// 0005737 // cytoplasm // inferred from electronic annotation	0005515 // protein binding // inferred from physical interaction /// 0005515 // protein binding // inferred from electronic annotation /// 0008270 // zinc ion binding // non-traceable author statement /// 0008270 // zinc ion binding // inferred from electronic annotation /// 0017022 // myosin binding // non-traceable author statement /// 0046872 // metal ion binding // inferred from electronic an…
1417030_at	2.2903	1.19553	2.2903	up	Tmem206	66950		0016020 // membrane // inferred from electronic annotation /// 0016021 // integral to membrane // inferred from electronic annotation
1417045_at	3.80485	1.92784	3.80485	up	Bid	12122	0001836 // release of cytochrome c from mitochondria // inferred from mutant phenotype /// 0001836 // release of cytochrome c from mitochondria // not recorded /// 0001836 // release of cytochrome c from mitochondria // inferred from electronic annotation /// 0006626 // protein targeting to mitochondrion // inferred from mutant phenotype /// 0006915 // apoptosis // inferred from direct assay /// …	0005737 // cytoplasm // inferred from electronic annotation /// 0005739 // mitochondrion // inferred from direct assay /// 0005739 // mitochondrion // not recorded /// 0005739 // mitochondrion // inferred from electronic annotation /// 0005829 // cytosol // inferred from direct assay /// 0005829 // cytosol // not recorded /// 0005829 // cytosol // inferred from electronic annotation /// 0016020 /…	0005515 // protein binding // inferred from physical interaction /// 0005515 // protein binding // inferred from electronic annotation /// 0031625 // ubiquitin protein ligase binding // inferred from physical interaction
1417050_at	-4.90773	-2.29506	4.90773	down	C1qtnf4	67445		0005576 // extracellular region // inferred from electronic annotation
1417057_a_at	2.23742	1.16184	2.23742	up	Lamp3 /// Ppid	239739///67738	0006457 // protein folding // inferred from electronic annotation	0005737 // cytoplasm // inferred from electronic annotation /// 0005764 // lysosome // inferred from electronic annotation /// 0005765 // lysosomal membrane // inferred from direct assay /// 0005765 // lysosomal membrane // inferred from electronic annotation /// 0016020 // membrane // inferred from electronic annotation /// 0016021 // integral to membrane // inferred from electronic annotation	0003755 // peptidyl-prolyl cis-trans isomerase activity // inferred from sequence or structural similarity /// 0003755 // peptidyl-prolyl cis-trans isomerase activity // inferred from electronic annotation /// 0005488 // binding // inferred from electronic annotation /// 0005515 // protein binding // inferred from electronic annotation /// 0005528 // FK506 binding // traceable author statement //…
1417061_at	-2.0245	-1.01756	2.0245	down	Slc40a1	53945	0006810 // transport // inferred from electronic annotation /// 0006811 // ion transport // inferred from electronic annotation /// 0006826 // iron ion transport // inferred from direct assay /// 0006826 // iron ion transport // inferred from electronic annotation	0005886 // plasma membrane // inferred from electronic annotation /// 0008021 // synaptic vesicle // inferred from direct assay /// 0016020 // membrane // inferred from electronic annotation /// 0016021 // integral to membrane // inferred from electronic annotation	0005381 // iron ion transmembrane transporter activity // inferred from direct assay /// 0005381 // iron ion transmembrane transporter activity // inferred from electronic annotation
1417062_at	3.44097	1.78282	3.44097	up	Armc10	67211	0040008 // regulation of growth // inferred from electronic annotation	0005739 // mitochondrion // inferred from direct assay /// 0005783 // endoplasmic reticulum // inferred from electronic annotation /// 0005789 // endoplasmic reticulum membrane // inferred from electronic annotation /// 0016020 // membrane // inferred from electronic annotation /// 0016021 // integral to membrane // inferred from electronic annotation	0005488 // binding // inferred from electronic annotation
1417065_at	2.16983	1.11759	2.16983	up	Egr1	13653	0000122 // negative regulation of transcription from RNA polymerase II promoter // inferred from direct assay /// 0006350 // transcription // inferred from electronic annotation /// 0006355 // regulation of transcription, DNA-dependent // inferred from mutant phenotype /// 0007611 // learning or memory // not recorded /// 0007611 // learning or memory // inferred from electronic annotation /// 00…	0005622 // intracellular // inferred from electronic annotation /// 0005634 // nucleus // inferred from direct assay /// 0005634 // nucleus // not recorded /// 0005634 // nucleus // inferred from electronic annotation /// 0005634 // nucleus // inferred from sequence or structural similarity /// 0005737 // cytoplasm // not recorded /// 0005737 // cytoplasm // inferred from electronic annotation //…	0003676 // nucleic acid binding // inferred from electronic annotation /// 0003677 // DNA binding // inferred from electronic annotation /// 0003690 // double-stranded DNA binding // not recorded /// 0003690 // double-stranded DNA binding // inferred from electronic annotation /// 0003700 // sequence-specific DNA binding transcription factor activity // inferred from direct assay /// 0003700 // s…
1417066_at	-18.997	-4.2477	18.997	down	Adck3	67426	0008152 // metabolic process // inferred from electronic annotation /// 0016310 // phosphorylation // inferred from electronic annotation	0005739 // mitochondrion // inferred from direct assay /// 0005739 // mitochondrion // inferred from electronic annotation	0000166 // nucleotide binding // inferred from electronic annotation /// 0005524 // ATP binding // inferred from electronic annotation /// 0016301 // kinase activity // inferred from electronic annotation /// 0016740 // transferase activity // inferred from electronic annotation
1417067_s_at	-13.7357	-3.77986	13.7357	down	Adck3	67426	0008152 // metabolic process // inferred from electronic annotation /// 0016310 // phosphorylation // inferred from electronic annotation	0005739 // mitochondrion // inferred from direct assay /// 0005739 // mitochondrion // inferred from electronic annotation	0000166 // nucleotide binding // inferred from electronic annotation /// 0005524 // ATP binding // inferred from electronic annotation /// 0016301 // kinase activity // inferred from electronic annotation /// 0016740 // transferase activity // inferred from electronic annotation
1417068_a_at	2.58424	1.36974	2.58424	up	Ptpn1	19246	0006470 // protein dephosphorylation // inferred from mutant phenotype /// 0006470 // protein dephosphorylation // not recorded /// 0006470 // protein dephosphorylation // inferred from electronic annotation /// 0007165 // signal transduction // inferred from electronic annotation /// 0008286 // insulin receptor signaling pathway // inferred from mutant phenotype /// 0016311 // dephosphorylation …	0005626 // insoluble fraction // not recorded /// 0005626 // insoluble fraction // inferred from electronic annotation /// 0005783 // endoplasmic reticulum // inferred from electronic annotation /// 0005789 // endoplasmic reticulum membrane // inferred from electronic annotation /// 0005829 // cytosol // not recorded /// 0005829 // cytosol // inferred from electronic annotation /// 0016020 // mem…	0004721 // phosphoprotein phosphatase activity // inferred from electronic annotation /// 0004725 // protein tyrosine phosphatase activity // not recorded /// 0004725 // protein tyrosine phosphatase activity // inferred from electronic annotation /// 0004872 // receptor activity // inferred from electronic annotation /// 0005158 // insulin receptor binding // not recorded /// 0005158 // insulin r…
1417080_a_at	-3.48271	-1.80021	3.48271	down	Ecsit	26940	0001707 // mesoderm formation // inferred from mutant phenotype /// 0006357 // regulation of transcription from RNA polymerase II promoter // inferred from direct assay /// 0007178 // transmembrane receptor protein serine/threonine kinase signaling pathway // inferred from direct assay /// 0007178 // transmembrane receptor protein serine/threonine kinase signaling pathway // inferred from physica…	0005634 // nucleus // inferred from electronic annotation /// 0005634 // nucleus // inferred from sequence or structural similarity /// 0005667 // transcription factor complex // inferred from direct assay /// 0005737 // cytoplasm // inferred from electronic annotation /// 0005737 // cytoplasm // inferred from sequence or structural similarity /// 0005739 // mitochondrion // inferred from direct …	0003700 // sequence-specific DNA binding transcription factor activity // inferred from direct assay /// 0003702 // RNA polymerase II transcription factor activity // inferred from direct assay /// 0004871 // signal transducer activity // inferred from direct assay /// 0005515 // protein binding // inferred from physical interaction /// 0005515 // protein binding // inferred from electronic annot…
1417081_a_at	2.71986	1.44353	2.71986	up	Syngr2	20973	0006605 // protein targeting // not recorded	0008021 // synaptic vesicle // inferred from direct assay /// 0016020 // membrane // inferred from electronic annotation /// 0016021 // integral to membrane // inferred from electronic annotation /// 0016023 // cytoplasmic membrane-bounded vesicle // inferred from electronic annotation /// 0031410 // cytoplasmic vesicle // inferred from electronic annotation
1417082_at	2.48144	1.31118	2.48144	up	Anp32b	67628	0000084 // S phase of mitotic cell cycle // not recorded	0005634 // nucleus // inferred from direct assay /// 0005634 // nucleus // not recorded /// 0005634 // nucleus // inferred from electronic annotation	0005515 // protein binding // inferred from electronic annotation
1417083_at	2.12268	1.08589	2.12268	up	Sec61b	66212	0006810 // transport // inferred from electronic annotation /// 0015031 // protein transport // inferred from electronic annotation /// 0055085 // transmembrane transport // inferred from electronic annotation	0005783 // endoplasmic reticulum // inferred from electronic annotation /// 0005789 // endoplasmic reticulum membrane // inferred from electronic annotation /// 0016020 // membrane // inferred from electronic annotation /// 0016021 // integral to membrane // inferred from electronic annotation	0043022 // ribosome binding // inferred from direct assay
1417090_at	2.9299	1.55085	2.9299	up	Rcn1	19672		0005783 // endoplasmic reticulum // inferred from electronic annotation /// 0005788 // endoplasmic reticulum lumen // inferred from electronic annotation	0005509 // calcium ion binding // inferred from electronic annotation
1417097_at	-5.77522	-2.52988	5.77522	down	Mecr	26922	0006631 // fatty acid metabolic process // inferred from electronic annotation /// 0006633 // fatty acid biosynthetic process // inferred from electronic annotation /// 0008152 // metabolic process // inferred from electronic annotation /// 0008610 // lipid biosynthetic process // inferred from electronic annotation /// 0055114 // oxidation reduction // inferred from electronic annotation	0005634 // nucleus // not recorded /// 0005739 // mitochondrion // inferred from direct assay /// 0005739 // mitochondrion // not recorded /// 0005739 // mitochondrion // inferred from electronic annotation /// 0005829 // cytosol // not recorded	0003824 // catalytic activity // inferred from electronic annotation /// 0005102 // receptor binding // not recorded /// 0005102 // receptor binding // inferred from electronic annotation /// 0005488 // binding // inferred from electronic annotation /// 0008270 // zinc ion binding // inferred from electronic annotation /// 0016491 // oxidoreductase activity // inferred from electronic annotation …
1417098_s_at	-6.15541	-2.62185	6.15541	down	Mecr	26922	0006631 // fatty acid metabolic process // inferred from electronic annotation /// 0006633 // fatty acid biosynthetic process // inferred from electronic annotation /// 0008152 // metabolic process // inferred from electronic annotation /// 0008610 // lipid biosynthetic process // inferred from electronic annotation /// 0055114 // oxidation reduction // inferred from electronic annotation	0005634 // nucleus // not recorded /// 0005739 // mitochondrion // inferred from direct assay /// 0005739 // mitochondrion // not recorded /// 0005739 // mitochondrion // inferred from electronic annotation /// 0005829 // cytosol // not recorded	0003824 // catalytic activity // inferred from electronic annotation /// 0005102 // receptor binding // not recorded /// 0005102 // receptor binding // inferred from electronic annotation /// 0005488 // binding // inferred from electronic annotation /// 0008270 // zinc ion binding // inferred from electronic annotation /// 0016491 // oxidoreductase activity // inferred from electronic annotation …
1417102_a_at	-3.38113	-1.7575	3.38113	down	Ndufb5	66046	0006810 // transport // inferred from electronic annotation /// 0022900 // electron transport chain // inferred from electronic annotation	0005739 // mitochondrion // inferred from direct assay /// 0005739 // mitochondrion // inferred from electronic annotation /// 0005743 // mitochondrial inner membrane // inferred from direct assay /// 0005743 // mitochondrial inner membrane // inferred from electronic annotation /// 0016020 // membrane // inferred from electronic annotation /// 0016021 // integral to membrane // inferred from ele…
1417103_at	-3.47255	-1.796	3.47255	down	Ddt	13202	0042438 // melanin biosynthetic process // inferred from electronic annotation	0005737 // cytoplasm // inferred from electronic annotation	0016829 // lyase activity // inferred from electronic annotation /// 0033981 // D-dopachrome decarboxylase activity // inferred from electronic annotation
1417104_at	3.3004	1.72264	3.3004	up	Emp3	13732	0016049 // cell growth // inferred from electronic annotation	0016020 // membrane // inferred from electronic annotation /// 0016021 // integral to membrane // inferred from electronic annotation
1417109_at	-2.36099	-1.23939	2.36099	down	Tinagl1	94242	0006508 // proteolysis // inferred from electronic annotation /// 0006955 // immune response // inferred from electronic annotation /// 0007165 // signal transduction // inferred from electronic annotation	0005576 // extracellular region // inferred from electronic annotation /// 0005737 // cytoplasm // inferred from direct assay	0004197 // cysteine-type endopeptidase activity // inferred from electronic annotation /// 0005044 // scavenger receptor activity // inferred from electronic annotation /// 0008234 // cysteine-type peptidase activity // inferred from electronic annotation /// 0030247 // polysaccharide binding // inferred from electronic annotation /// 0043236 // laminin binding // inferred from physical interacti…
1417110_at	6.32987	2.66218	6.32987	up	Man1a	17155	0008152 // metabolic process // inferred from electronic annotation	0000139 // Golgi membrane // inferred from direct assay /// 0000139 // Golgi membrane // inferred from electronic annotation /// 0005793 // ER-Golgi intermediate compartment // inferred from electronic annotation /// 0005794 // Golgi apparatus // inferred from electronic annotation /// 0016020 // membrane // inferred from electronic annotation /// 0016021 // integral to membrane // inferred from …	0004571 // mannosyl-oligosaccharide 1,2-alpha-mannosidase activity // inferred from electronic annotation /// 0005509 // calcium ion binding // inferred from electronic annotation /// 0016787 // hydrolase activity // inferred from electronic annotation /// 0016798 // hydrolase activity, acting on glycosyl bonds // inferred from electronic annotation /// 0046872 // metal ion binding // inferred fr…
1417111_at	4.89546	2.29144	4.89546	up	Man1a	17155	0008152 // metabolic process // inferred from electronic annotation	0000139 // Golgi membrane // inferred from direct assay /// 0000139 // Golgi membrane // inferred from electronic annotation /// 0005793 // ER-Golgi intermediate compartment // inferred from electronic annotation /// 0005794 // Golgi apparatus // inferred from electronic annotation /// 0016020 // membrane // inferred from electronic annotation /// 0016021 // integral to membrane // inferred from …	0004571 // mannosyl-oligosaccharide 1,2-alpha-mannosidase activity // inferred from electronic annotation /// 0005509 // calcium ion binding // inferred from electronic annotation /// 0016787 // hydrolase activity // inferred from electronic annotation /// 0016798 // hydrolase activity, acting on glycosyl bonds // inferred from electronic annotation /// 0046872 // metal ion binding // inferred fr…
1417116_at	-3.28938	-1.71781	3.28938	down	Slc6a8	102857	0006810 // transport // inferred from electronic annotation /// 0006811 // ion transport // inferred from electronic annotation /// 0006814 // sodium ion transport // inferred from electronic annotation /// 0006836 // neurotransmitter transport // inferred from electronic annotation /// 0006836 // neurotransmitter transport // not recorded /// 0015871 // choline transport // not recorded /// 0015…	0005887 // integral to plasma membrane // inferred from electronic annotation /// 0016020 // membrane // inferred from electronic annotation /// 0016021 // integral to membrane // inferred from electronic annotation	0005308 // creatine transporter activity // not recorded /// 0005308 // creatine transporter activity // inferred from sequence or structural similarity /// 0005308 // creatine transporter activity // inferred from electronic annotation /// 0005309 // creatine:sodium symporter activity // not recorded /// 0005309 // creatine:sodium symporter activity // inferred from electronic annotation /// 000…
1417122_at	2.05013	1.03572	2.05013	up	Vav3	57257	0001525 // angiogenesis // inferred from electronic annotation /// 0006906 // vesicle fusion // inferred from genetic interaction /// 0007229 // integrin-mediated signaling pathway // inferred from genetic interaction /// 0007264 // small GTPase mediated signal transduction // inferred from mutant phenotype /// 0016477 // cell migration // inferred from genetic interaction /// 0023034 // intracel…	0005622 // intracellular // inferred from electronic annotation /// 0005737 // cytoplasm // inferred from direct assay /// 0005886 // plasma membrane // inferred from direct assay	0005085 // guanyl-nucleotide exchange factor activity // inferred from mutant phenotype /// 0005085 // guanyl-nucleotide exchange factor activity // inferred from electronic annotation /// 0005089 // Rho guanyl-nucleotide exchange factor activity // inferred from genetic interaction /// 0005089 // Rho guanyl-nucleotide exchange factor activity // inferred from electronic annotation /// 0005154 //…
1417126_a_at	2.66291	1.41301	2.66291	up	Rpl22l1	68028	0006412 // translation // inferred from electronic annotation	0005622 // intracellular // inferred from electronic annotation /// 0005840 // ribosome // inferred from electronic annotation /// 0030529 // ribonucleoprotein complex // inferred from electronic annotation	0003735 // structural constituent of ribosome // inferred from electronic annotation
1417128_at	2.40791	1.26778	2.40791	up	Plekho1	67220		0005634 // nucleus // inferred from electronic annotation /// 0005737 // cytoplasm // inferred from electronic annotation /// 0016020 // membrane // inferred from electronic annotation
1417143_at	3.49952	1.80716	3.49952	up	Lpar1	14745	0000187 // activation of MAPK activity // inferred from direct assay /// 0001946 // lymphangiogenesis // inferred from electronic annotation /// 0007165 // signal transduction // inferred from electronic annotation /// 0007186 // G-protein coupled receptor protein signaling pathway // inferred from direct assay /// 0007186 // G-protein coupled receptor protein signaling pathway // not recorded //…	0005737 // cytoplasm // not recorded /// 0005886 // plasma membrane // not recorded /// 0005886 // plasma membrane // inferred from electronic annotation /// 0009986 // cell surface // inferred from electronic annotation /// 0009986 // cell surface // inferred from sequence or structural similarity /// 0016020 // membrane // inferred from electronic annotation /// 0016021 // integral to membrane …	0001619 // lysosphingolipid and lysophosphatidic acid receptor activity // inferred from direct assay /// 0001619 // lysosphingolipid and lysophosphatidic acid receptor activity // not recorded /// 0001619 // lysosphingolipid and lysophosphatidic acid receptor activity // inferred from electronic annotation /// 0001965 // G-protein alpha-subunit binding // not recorded /// 0001965 // G-protein al…
1417147_at	-3.62243	-1.85696	3.62243	down	Fam69b	56279		0016020 // membrane // inferred from electronic annotation /// 0016021 // integral to membrane // inferred from electronic annotation
1417166_at	7.28813	2.86555	7.28813	up	Psip1	101739	0006350 // transcription // inferred from electronic annotation /// 0045449 // regulation of transcription // inferred from electronic annotation	0005634 // nucleus // inferred from electronic annotation	0003677 // DNA binding // inferred from electronic annotation
1417168_a_at	-6.80268	-2.7661	6.80268	down	Usp2	53376	0000122 // negative regulation of transcription from RNA polymerase II promoter // inferred from sequence or structural similarity /// 0006511 // ubiquitin-dependent protein catabolic process // inferred from electronic annotation /// 0007049 // cell cycle // inferred from electronic annotation /// 0007517 // muscle organ development // inferred from electronic annotation /// 0016579 // protein d…	0005634 // nucleus // not recorded /// 0005634 // nucleus // inferred from electronic annotation /// 0005737 // cytoplasm // inferred from electronic annotation /// 0005813 // centrosome // not recorded /// 0005813 // centrosome // inferred from electronic annotation /// 0048471 // perinuclear region of cytoplasm // not recorded /// 0048471 // perinuclear region of cytoplasm // inferred from elec…	0004221 // ubiquitin thiolesterase activity // not recorded /// 0004221 // ubiquitin thiolesterase activity // inferred from electronic annotation /// 0004221 // ubiquitin thiolesterase activity // inferred from sequence or structural similarity /// 0005515 // protein binding // inferred from electronic annotation /// 0008233 // peptidase activity // inferred from electronic annotation /// 000823…
1417169_at	-4.28944	-2.10079	4.28944	down	Usp2	53376	0000122 // negative regulation of transcription from RNA polymerase II promoter // inferred from sequence or structural similarity /// 0006511 // ubiquitin-dependent protein catabolic process // inferred from electronic annotation /// 0007049 // cell cycle // inferred from electronic annotation /// 0007517 // muscle organ development // inferred from electronic annotation /// 0016579 // protein d…	0005634 // nucleus // not recorded /// 0005634 // nucleus // inferred from electronic annotation /// 0005737 // cytoplasm // inferred from electronic annotation /// 0005813 // centrosome // not recorded /// 0005813 // centrosome // inferred from electronic annotation /// 0048471 // perinuclear region of cytoplasm // not recorded /// 0048471 // perinuclear region of cytoplasm // inferred from elec…	0004221 // ubiquitin thiolesterase activity // not recorded /// 0004221 // ubiquitin thiolesterase activity // inferred from electronic annotation /// 0004221 // ubiquitin thiolesterase activity // inferred from sequence or structural similarity /// 0005515 // protein binding // inferred from electronic annotation /// 0008233 // peptidase activity // inferred from electronic annotation /// 000823…
1417171_at	12.3327	3.62441	12.3327	up	Itk	16428	0006468 // protein phosphorylation // inferred from electronic annotation /// 0023034 // intracellular signaling pathway // inferred from electronic annotation	0005886 // plasma membrane // inferred from electronic annotation /// 0016020 // membrane // inferred from electronic annotation	0000166 // nucleotide binding // inferred from electronic annotation /// 0004672 // protein kinase activity // inferred from electronic annotation /// 0004713 // protein tyrosine kinase activity // inferred from electronic annotation /// 0004715 // non-membrane spanning protein tyrosine kinase activity // inferred from electronic annotation /// 0005515 // protein binding // inferred from physical…
1417174_at	-2.82951	-1.50055	2.82951	down	Tmem218	66279		0016020 // membrane // inferred from electronic annotation /// 0016021 // integral to membrane // inferred from electronic annotation
1417185_at	2.19189	1.13218	2.19189	up	Ly6a	110454		0005622 // intracellular // inferred from direct assay /// 0005886 // plasma membrane // inferred from electronic annotation /// 0009897 // external side of plasma membrane // inferred from direct assay /// 0016020 // membrane // inferred from electronic annotation /// 0031225 // anchored to membrane // inferred from electronic annotation
1417188_s_at	-2.37597	-1.24852	2.37597	down	Ube2k	53323	0043687 // post-translational protein modification // inferred from electronic annotation /// 0051246 // regulation of protein metabolic process // inferred from electronic annotation /// 0070936 // protein K48-linked ubiquitination // inferred from sequence or structural similarity	0005737 // cytoplasm // inferred from electronic annotation	0000166 // nucleotide binding // inferred from electronic annotation /// 0004842 // ubiquitin-protein ligase activity // traceable author statement /// 0004842 // ubiquitin-protein ligase activity // inferred from electronic annotation /// 0004842 // ubiquitin-protein ligase activity // inferred from sequence or structural similarity /// 0005515 // protein binding // inferred from electronic anno…
1417190_at	-3.29937	-1.72219	3.29937	down	Nampt	59027	0008152 // metabolic process // not recorded /// 0009435 // NAD biosynthetic process // inferred from direct assay /// 0009435 // NAD biosynthetic process // inferred from electronic annotation /// 0019363 // pyridine nucleotide biosynthetic process // inferred from electronic annotation /// 0048661 // positive regulation of smooth muscle cell proliferation // not recorded	0005634 // nucleus // not recorded /// 0005737 // cytoplasm // inferred from direct assay /// 0005737 // cytoplasm // not recorded /// 0005737 // cytoplasm // inferred from electronic annotation	0004514 // nicotinate-nucleotide diphosphorylase (carboxylating) activity // inferred from electronic annotation /// 0004516 // nicotinate phosphoribosyltransferase activity // inferred from electronic annotation /// 0005125 // cytokine activity // not recorded /// 0008144 // drug binding // not recorded /// 0016740 // transferase activity // inferred from electronic annotation /// 0016757 // tra…
1417193_at	-5.28034	-2.40063	5.28034	down	Sod2	20656	0000302 // response to reactive oxygen species // inferred from mutant phenotype /// 0000303 // response to superoxide // inferred from mutant phenotype /// 0000303 // response to superoxide // inferred from electronic annotation /// 0001306 // age-dependent response to oxidative stress // inferred from mutant phenotype /// 0001315 // age-dependent response to reactive oxygen species // inferred …	0005625 // soluble fraction // not recorded /// 0005625 // soluble fraction // inferred from electronic annotation /// 0005737 // cytoplasm // not recorded /// 0005737 // cytoplasm // inferred from electronic annotation /// 0005739 // mitochondrion // inferred from direct assay /// 0005739 // mitochondrion // not recorded /// 0005739 // mitochondrion // inferred from electronic annotation /// 000…	0003677 // DNA binding // not recorded /// 0004784 // superoxide dismutase activity // inferred from direct assay /// 0004784 // superoxide dismutase activity // inferred from mutant phenotype /// 0004784 // superoxide dismutase activity // not recorded /// 0004784 // superoxide dismutase activity // inferred from electronic annotation /// 0004784 // superoxide dismutase activity // inferred from…
1417194_at	-2.99542	-1.58276	2.99542	down	Sod2	20656	0000302 // response to reactive oxygen species // inferred from mutant phenotype /// 0000303 // response to superoxide // inferred from mutant phenotype /// 0000303 // response to superoxide // inferred from electronic annotation /// 0001306 // age-dependent response to oxidative stress // inferred from mutant phenotype /// 0001315 // age-dependent response to reactive oxygen species // inferred …	0005625 // soluble fraction // not recorded /// 0005625 // soluble fraction // inferred from electronic annotation /// 0005737 // cytoplasm // not recorded /// 0005737 // cytoplasm // inferred from electronic annotation /// 0005739 // mitochondrion // inferred from direct assay /// 0005739 // mitochondrion // not recorded /// 0005739 // mitochondrion // inferred from electronic annotation /// 000…	0003677 // DNA binding // not recorded /// 0004784 // superoxide dismutase activity // inferred from direct assay /// 0004784 // superoxide dismutase activity // inferred from mutant phenotype /// 0004784 // superoxide dismutase activity // not recorded /// 0004784 // superoxide dismutase activity // inferred from electronic annotation /// 0004784 // superoxide dismutase activity // inferred from…
1417196_s_at	-2.07951	-1.05625	2.07951	down	Wwc2	52357			0005515 // protein binding // inferred from electronic annotation
1417203_at	-2.08202	-1.05798	2.08202	down	Ethe1	66071	0008152 // metabolic process // inferred from electronic annotation	0005634 // nucleus // inferred from electronic annotation /// 0005737 // cytoplasm // inferred from electronic annotation /// 0005739 // mitochondrion // inferred from direct assay /// 0005739 // mitochondrion // inferred from electronic annotation /// 0005759 // mitochondrial matrix // inferred from electronic annotation	0016787 // hydrolase activity // inferred from electronic annotation /// 0046872 // metal ion binding // inferred from electronic annotation
1417206_at	-2.33781	-1.22516	2.33781	down	Urod	22275	0006779 // porphyrin biosynthetic process // not recorded /// 0006779 // porphyrin biosynthetic process // inferred from electronic annotation /// 0006783 // heme biosynthetic process // inferred from mutant phenotype /// 0006783 // heme biosynthetic process // inferred from electronic annotation /// 0042168 // heme metabolic process // inferred from mutant phenotype /// 0046502 // uroporphyrinog…	0005737 // cytoplasm // inferred from electronic annotation /// 0005829 // cytosol // inferred from direct assay /// 0005829 // cytosol // not recorded /// 0005829 // cytosol // inferred from electronic annotation	0004853 // uroporphyrinogen decarboxylase activity // inferred from direct assay /// 0004853 // uroporphyrinogen decarboxylase activity // inferred from mutant phenotype /// 0004853 // uroporphyrinogen decarboxylase activity // not recorded /// 0004853 // uroporphyrinogen decarboxylase activity // inferred from electronic annotation /// 0016829 // lyase activity // inferred from electronic annota…
1417208_at	-4.75945	-2.25079	4.75945	down	Amacr	17117	0006699 // bile acid biosynthetic process // not recorded /// 0006699 // bile acid biosynthetic process // inferred from electronic annotation /// 0008152 // metabolic process // inferred from electronic annotation /// 0008206 // bile acid metabolic process // not recorded /// 0008206 // bile acid metabolic process // inferred from electronic annotation /// 0008300 // isoprenoid catabolic process…	0005739 // mitochondrion // inferred from direct assay /// 0005739 // mitochondrion // not recorded /// 0005739 // mitochondrion // inferred from electronic annotation /// 0005777 // peroxisome // not recorded /// 0005777 // peroxisome // inferred from electronic annotation	0003824 // catalytic activity // inferred from electronic annotation /// 0008111 // alpha-methylacyl-CoA racemase activity // not recorded /// 0008111 // alpha-methylacyl-CoA racemase activity // traceable author statement /// 0008111 // alpha-methylacyl-CoA racemase activity // inferred from electronic annotation /// 0016853 // isomerase activity // inferred from electronic annotation
1417210_at	30.3256	4.92246	30.3256	up	Eif2s3y	26908	0006184 // GTP catabolic process // inferred from electronic annotation /// 0006412 // translation // inferred from electronic annotation /// 0045948 // positive regulation of translational initiation // inferred from electronic annotation		0000166 // nucleotide binding // inferred from electronic annotation /// 0003743 // translation initiation factor activity // inferred from electronic annotation /// 0003924 // GTPase activity // inferred from electronic annotation /// 0005525 // GTP binding // inferred from electronic annotation
1417211_a_at	-4.25352	-2.08866	4.25352	down	1110032A03Rik	68721		0005634 // nucleus // inferred from electronic annotation
1417212_at	-10.6417	-3.41166	10.6417	down	Fam195a	68241			0005515 // protein binding // inferred from physical interaction
1417216_at	2.78912	1.47981	2.78912	up	Pim2	18715	0006468 // protein phosphorylation // inferred from direct assay /// 0006468 // protein phosphorylation // inferred from electronic annotation /// 0006915 // apoptosis // inferred from electronic annotation /// 0006916 // anti-apoptosis // inferred from direct assay /// 0006916 // anti-apoptosis // inferred from electronic annotation /// 0008637 // apoptotic mitochondrial changes // inferred from…		0000166 // nucleotide binding // inferred from electronic annotation /// 0004672 // protein kinase activity // inferred from direct assay /// 0004672 // protein kinase activity // inferred from electronic annotation /// 0004674 // protein serine/threonine kinase activity // inferred from direct assay /// 0004674 // protein serine/threonine kinase activity // inferred from electronic annotation //…
1417218_at	2.73526	1.45168	2.73526	up	Calhm2	72691		0016020 // membrane // inferred from electronic annotation /// 0016021 // integral to membrane // inferred from electronic annotation
1417219_s_at	13.4641	3.75105	13.4641	up	Tmsb10	19240	0007010 // cytoskeleton organization // inferred from electronic annotation /// 0030036 // actin cytoskeleton organization // traceable author statement /// 0030036 // actin cytoskeleton organization // inferred from electronic annotation /// 0042989 // sequestering of actin monomers // inferred from electronic annotation	0005737 // cytoplasm // inferred by curator /// 0005737 // cytoplasm // inferred from electronic annotation /// 0005856 // cytoskeleton // inferred from electronic annotation	0003779 // actin binding // inferred from electronic annotation /// 0003785 // actin monomer binding // traceable author statement
1417220_at	-2.63141	-1.39584	2.63141	down	Fah	14085	0006527 // arginine catabolic process // inferred from mutant phenotype /// 0006559 // L-phenylalanine catabolic process // inferred from electronic annotation /// 0006572 // tyrosine catabolic process // inferred from electronic annotation /// 0008152 // metabolic process // inferred from electronic annotation /// 0009072 // aromatic amino acid family metabolic process // inferred from electroni…		0003824 // catalytic activity // inferred from electronic annotation /// 0004334 // fumarylacetoacetase activity // inferred from mutant phenotype /// 0004334 // fumarylacetoacetase activity // inferred from electronic annotation /// 0016787 // hydrolase activity // inferred from electronic annotation /// 0046872 // metal ion binding // inferred from electronic annotation
1417222_a_at	3.28092	1.7141	3.28092	up	Tmem123	71929	0007165 // signal transduction // inferred from electronic annotation /// 0070267 // oncosis // inferred from electronic annotation	0009897 // external side of plasma membrane // inferred from electronic annotation /// 0016020 // membrane // inferred from electronic annotation /// 0016021 // integral to membrane // inferred from electronic annotation	0004872 // receptor activity // inferred from electronic annotation
1417224_a_at	2.34498	1.22957	2.34498	up	Cd2bp2	70233		0005634 // nucleus // inferred from electronic annotation /// 0005654 // nucleoplasm // inferred from electronic annotation /// 0005682 // U5 snRNP // inferred from electronic annotation /// 0005737 // cytoplasm // inferred from electronic annotation /// 0016607 // nuclear speck // inferred from electronic annotation	0005515 // protein binding // inferred from electronic annotation /// 0043021 // ribonucleoprotein binding // inferred from electronic annotation
1417225_at	2.13571	1.09472	2.13571	up	Arl6ip5	65106	0015813 // L-glutamate transport // inferred from direct assay /// 0051051 // negative regulation of transport // not recorded /// 0051051 // negative regulation of transport // inferred from electronic annotation	0005737 // cytoplasm // not recorded /// 0005737 // cytoplasm // inferred from electronic annotation /// 0005783 // endoplasmic reticulum // inferred from electronic annotation /// 0005789 // endoplasmic reticulum membrane // inferred from electronic annotation /// 0005856 // cytoskeleton // inferred from electronic annotation /// 0016020 // membrane // not recorded /// 0016020 // membrane // inf…	0005515 // protein binding // inferred from physical interaction /// 0008022 // protein C-terminus binding // not recorded /// 0008022 // protein C-terminus binding // inferred from electronic annotation
1417230_at	5.1366	2.36081	5.1366	up	Ralgps2	78255	0007264 // small GTPase mediated signal transduction // inferred from electronic annotation /// 0050790 // regulation of catalytic activity // inferred from electronic annotation	0005622 // intracellular // inferred from electronic annotation /// 0005737 // cytoplasm // inferred from electronic annotation /// 0005886 // plasma membrane // inferred from electronic annotation /// 0016020 // membrane // inferred from electronic annotation	0005085 // guanyl-nucleotide exchange factor activity // inferred from electronic annotation /// 0005515 // protein binding // inferred from electronic annotation
1417233_at	-2.86812	-1.52011	2.86812	down	Chchd4	72170	0006810 // transport // inferred from electronic annotation /// 0015031 // protein transport // inferred from electronic annotation /// 0055085 // transmembrane transport // inferred from electronic annotation	0005739 // mitochondrion // inferred from direct assay /// 0005739 // mitochondrion // inferred from electronic annotation /// 0005758 // mitochondrial intermembrane space // inferred from electronic annotation
1417235_at	4.15422	2.05458	4.15422	up	Ehd3	57440	0006184 // GTP catabolic process // inferred from electronic annotation	0005768 // endosome // inferred from electronic annotation /// 0005886 // plasma membrane // inferred from electronic annotation /// 0010008 // endosome membrane // inferred from electronic annotation /// 0016020 // membrane // inferred from electronic annotation /// 0030139 // endocytic vesicle // inferred from direct assay /// 0055038 // recycling endosome membrane // inferred from electronic a…	0000166 // nucleotide binding // inferred from electronic annotation /// 0003924 // GTPase activity // inferred from electronic annotation /// 0005509 // calcium ion binding // inferred from electronic annotation /// 0005515 // protein binding // inferred from physical interaction /// 0005524 // ATP binding // inferred from electronic annotation /// 0005525 // GTP binding // inferred from electro…
1417236_at	2.87822	1.52518	2.87822	up	Ehd3	57440	0006184 // GTP catabolic process // inferred from electronic annotation	0005768 // endosome // inferred from electronic annotation /// 0005886 // plasma membrane // inferred from electronic annotation /// 0010008 // endosome membrane // inferred from electronic annotation /// 0016020 // membrane // inferred from electronic annotation /// 0030139 // endocytic vesicle // inferred from direct assay /// 0055038 // recycling endosome membrane // inferred from electronic a…	0000166 // nucleotide binding // inferred from electronic annotation /// 0003924 // GTPase activity // inferred from electronic annotation /// 0005509 // calcium ion binding // inferred from electronic annotation /// 0005515 // protein binding // inferred from physical interaction /// 0005524 // ATP binding // inferred from electronic annotation /// 0005525 // GTP binding // inferred from electro…
1417241_at	-2.10216	-1.07187	2.10216	down	Amz2	13929	0008152 // metabolic process // inferred from electronic annotation		0008233 // peptidase activity // inferred from electronic annotation /// 0008237 // metallopeptidase activity // inferred from electronic annotation /// 0008270 // zinc ion binding // inferred from electronic annotation /// 0016787 // hydrolase activity // inferred from electronic annotation /// 0046872 // metal ion binding // inferred from electronic annotation
1417244_a_at	2.10573	1.07432	2.10573	up	Irf7	54123	0006350 // transcription // inferred from electronic annotation /// 0006355 // regulation of transcription, DNA-dependent // inferred from electronic annotation /// 0009615 // response to virus // inferred from electronic annotation /// 0016064 // immunoglobulin mediated immune response // inferred from mutant phenotype /// 0045351 // type I interferon biosynthetic process // inferred from mutant…	0005634 // nucleus // inferred from electronic annotation /// 0005737 // cytoplasm // inferred from electronic annotation	0003677 // DNA binding // inferred from electronic annotation /// 0003700 // sequence-specific DNA binding transcription factor activity // inferred from electronic annotation /// 0005515 // protein binding // inferred from physical interaction
1417251_at	-2.22341	-1.15277	2.22341	down	Palmd	114301	0008360 // regulation of cell shape // inferred from electronic annotation	0005737 // cytoplasm // not recorded /// 0005737 // cytoplasm // inferred from electronic annotation /// 0016020 // membrane // inferred from electronic annotation
1417252_at	2.53718	1.34322	2.53718	up	Nt5c	50773	0009117 // nucleotide metabolic process // inferred from electronic annotation /// 0009223 // pyrimidine deoxyribonucleotide catabolic process // inferred from electronic annotation /// 0009264 // deoxyribonucleotide catabolic process // inferred from direct assay /// 0016311 // dephosphorylation // inferred from electronic annotation	0005634 // nucleus // inferred from electronic annotation /// 0005737 // cytoplasm // inferred from electronic annotation /// 0005739 // mitochondrion // inferred from direct assay	0000166 // nucleotide binding // inferred from electronic annotation /// 0008252 // nucleotidase activity // inferred from electronic annotation /// 0008253 // 5'-nucleotidase activity // inferred from direct assay /// 0016787 // hydrolase activity // inferred from electronic annotation /// 0016791 // phosphatase activity // inferred from direct assay /// 0019103 // pyrimidine nucleotide binding …
1417264_at	-2.89471	-1.53342	2.89471	down	Coq5	52064	0006744 // ubiquinone biosynthetic process // inferred from electronic annotation /// 0032259 // methylation // inferred from electronic annotation	0005739 // mitochondrion // inferred from direct assay /// 0005739 // mitochondrion // inferred from electronic annotation	0008168 // methyltransferase activity // inferred from electronic annotation /// 0016740 // transferase activity // inferred from electronic annotation
1417265_s_at	-3.1937	-1.67523	3.1937	down	Coq5	52064	0006744 // ubiquinone biosynthetic process // inferred from electronic annotation /// 0032259 // methylation // inferred from electronic annotation	0005739 // mitochondrion // inferred from direct assay /// 0005739 // mitochondrion // inferred from electronic annotation	0008168 // methyltransferase activity // inferred from electronic annotation /// 0016740 // transferase activity // inferred from electronic annotation
1417267_s_at	3.65078	1.86821	3.65078	up	Fkbp11	66120	0006457 // protein folding // inferred from electronic annotation	0016020 // membrane // inferred from electronic annotation /// 0016021 // integral to membrane // inferred from electronic annotation	0003755 // peptidyl-prolyl cis-trans isomerase activity // inferred from electronic annotation /// 0016853 // isomerase activity // inferred from electronic annotation
1417273_at	-6.06457	-2.60041	6.06457	down	Pdk4	27273	0005975 // carbohydrate metabolic process // inferred from electronic annotation /// 0006006 // glucose metabolic process // inferred from electronic annotation /// 0006086 // acetyl-CoA biosynthetic process from pyruvate // traceable author statement /// 0006468 // protein phosphorylation // not recorded /// 0006468 // protein phosphorylation // inferred from electronic annotation /// 0007165 //…	0005739 // mitochondrion // inferred from direct assay /// 0005739 // mitochondrion // not recorded /// 0005739 // mitochondrion // inferred from electronic annotation /// 0005743 // mitochondrial inner membrane // inferred from direct assay /// 0005759 // mitochondrial matrix // inferred from electronic annotation	0000155 // two-component sensor activity // inferred from electronic annotation /// 0000166 // nucleotide binding // inferred from electronic annotation /// 0004672 // protein kinase activity // inferred from electronic annotation /// 0004673 // protein histidine kinase activity // inferred from electronic annotation /// 0004712 // protein serine/threonine/tyrosine kinase activity // traceable au…
1417275_at	-3.63294	-1.86114	3.63294	down	Mal	17153	0006917 // induction of apoptosis // inferred from direct assay /// 0042552 // myelination // not recorded /// 0042552 // myelination // inferred from electronic annotation	0000139 // Golgi membrane // inferred from electronic annotation /// 0000300 // peripheral to membrane of membrane fraction // not recorded /// 0000300 // peripheral to membrane of membrane fraction // inferred from electronic annotation /// 0005783 // endoplasmic reticulum // inferred from electronic annotation /// 0005794 // Golgi apparatus // inferred from electronic annotation /// 0005886 // …	0019911 // structural constituent of myelin sheath // not recorded /// 0019911 // structural constituent of myelin sheath // inferred from electronic annotation
1417283_at	-2.14048	-1.09794	2.14048	down	Lynx1	23936	0007271 // synaptic transmission, cholinergic // inferred by curator	0005624 // membrane fraction // inferred from direct assay /// 0005886 // plasma membrane // inferred from direct assay /// 0005886 // plasma membrane // inferred from electronic annotation /// 0016020 // membrane // inferred from electronic annotation /// 0031225 // anchored to membrane // inferred from electronic annotation	0005515 // protein binding // inferred from physical interaction /// 0008200 // ion channel inhibitor activity // inferred from direct assay /// 0030550 // acetylcholine receptor inhibitor activity // inferred from direct assay
1417285_a_at	-3.40301	-1.76681	3.40301	down	Ndufa5	68202	0006810 // transport // inferred from electronic annotation /// 0022900 // electron transport chain // inferred from electronic annotation /// 0022904 // respiratory electron transport chain // inferred from electronic annotation	0005739 // mitochondrion // inferred from direct assay /// 0005739 // mitochondrion // inferred from electronic annotation /// 0005743 // mitochondrial inner membrane // inferred from electronic annotation /// 0016020 // membrane // inferred from electronic annotation /// 0070469 // respiratory chain // inferred from electronic annotation	0016651 // oxidoreductase activity, acting on NADH or NADPH // inferred from electronic annotation
1417286_at	-3.54704	-1.82662	3.54704	down	Ndufa5	68202	0006810 // transport // inferred from electronic annotation /// 0022900 // electron transport chain // inferred from electronic annotation /// 0022904 // respiratory electron transport chain // inferred from electronic annotation	0005739 // mitochondrion // inferred from direct assay /// 0005739 // mitochondrion // inferred from electronic annotation /// 0005743 // mitochondrial inner membrane // inferred from electronic annotation /// 0016020 // membrane // inferred from electronic annotation /// 0070469 // respiratory chain // inferred from electronic annotation	0016651 // oxidoreductase activity, acting on NADH or NADPH // inferred from electronic annotation
1417288_at	5.3994	2.4328	5.3994	up	Plekha2	83436	0001954 // positive regulation of cell-matrix adhesion // inferred from electronic annotation	0005634 // nucleus // inferred from electronic annotation /// 0005737 // cytoplasm // inferred from electronic annotation /// 0005886 // plasma membrane // inferred from electronic annotation /// 0016020 // membrane // inferred from electronic annotation /// 0043234 // protein complex // inferred from electronic annotation	0001968 // fibronectin binding // inferred from electronic annotation /// 0005515 // protein binding // inferred from electronic annotation /// 0005545 // phosphatidylinositol binding // inferred from direct assay /// 0008289 // lipid binding // inferred from electronic annotation /// 0030165 // PDZ domain binding // inferred from physical interaction /// 0043236 // laminin binding // inferred fr…
1417289_at	2.25106	1.17061	2.25106	up	Plekha2	83436	0001954 // positive regulation of cell-matrix adhesion // inferred from electronic annotation	0005634 // nucleus // inferred from electronic annotation /// 0005737 // cytoplasm // inferred from electronic annotation /// 0005886 // plasma membrane // inferred from electronic annotation /// 0016020 // membrane // inferred from electronic annotation /// 0043234 // protein complex // inferred from electronic annotation	0001968 // fibronectin binding // inferred from electronic annotation /// 0005515 // protein binding // inferred from electronic annotation /// 0005545 // phosphatidylinositol binding // inferred from direct assay /// 0008289 // lipid binding // inferred from electronic annotation /// 0030165 // PDZ domain binding // inferred from physical interaction /// 0043236 // laminin binding // inferred fr…
1417297_at	4.04804	2.01722	4.04804	up	Itpr3	16440	0006810 // transport // inferred from electronic annotation /// 0006811 // ion transport // inferred from electronic annotation /// 0006816 // calcium ion transport // inferred from direct assay /// 0006816 // calcium ion transport // inferred from electronic annotation /// 0007165 // signal transduction // inferred from electronic annotation /// 0007165 // signal transduction // not recorded ///…	0005634 // nucleus // inferred from direct assay /// 0005640 // nuclear outer membrane // not recorded /// 0005640 // nuclear outer membrane // inferred from electronic annotation /// 0005654 // nucleoplasm // inferred from direct assay /// 0005730 // nucleolus // inferred from direct assay /// 0005737 // cytoplasm // inferred from direct assay /// 0005737 // cytoplasm // not recorded /// 0005737…	0000822 // inositol hexakisphosphate binding // not recorded /// 0000822 // inositol hexakisphosphate binding // inferred from electronic annotation /// 0004872 // receptor activity // inferred from electronic annotation /// 0005216 // ion channel activity // inferred from electronic annotation /// 0005220 // inositol 1,4,5-trisphosphate-sensitive calcium-release channel activity // inferred from…
1417306_at	2.18311	1.12638	2.18311	up	Tyk2	54721	0006468 // protein phosphorylation // inferred from electronic annotation /// 0007243 // intracellular protein kinase cascade // inferred from electronic annotation /// 0018108 // peptidyl-tyrosine phosphorylation // inferred from electronic annotation	0005634 // nucleus // inferred from electronic annotation /// 0005737 // cytoplasm // inferred from electronic annotation /// 0005856 // cytoskeleton // inferred from electronic annotation /// 0016020 // membrane // inferred from electronic annotation	0000166 // nucleotide binding // inferred from electronic annotation /// 0004672 // protein kinase activity // inferred from electronic annotation /// 0004713 // protein tyrosine kinase activity // inferred from electronic annotation /// 0004715 // non-membrane spanning protein tyrosine kinase activity // inferred from electronic annotation /// 0005131 // growth hormone receptor binding // inferr…
1417307_at	-2.02746	-1.01967	2.02746	down	Dmd	13405	0007517 // muscle organ development // inferred from mutant phenotype /// 0007519 // skeletal muscle tissue development // inferred from genetic interaction /// 0007519 // skeletal muscle tissue development // inferred from mutant phenotype /// 0021629 // olfactory nerve structural organization // inferred from mutant phenotype /// 0043043 // peptide biosynthetic process // inferred from electron…	0005626 // insoluble fraction // inferred from direct assay /// 0005634 // nucleus // not recorded /// 0005634 // nucleus // inferred from electronic annotation /// 0005737 // cytoplasm // inferred from electronic annotation /// 0005792 // microsome // inferred from direct assay /// 0005856 // cytoskeleton // inferred from electronic annotation /// 0005886 // plasma membrane // inferred from dire…	0002162 // dystroglycan binding // inferred from electronic annotation /// 0003779 // actin binding // inferred from electronic annotation /// 0005178 // integrin binding // not recorded /// 0005509 // calcium ion binding // inferred from electronic annotation /// 0005515 // protein binding // inferred from physical interaction /// 0005515 // protein binding // inferred from electronic annotation…
1417308_at	-2.69635	-1.43101	2.69635	down	Pkm2	18746	0001889 // liver development // not recorded /// 0006006 // glucose metabolic process // not recorded /// 0006096 // glycolysis // inferred from direct assay /// 0006096 // glycolysis // not recorded /// 0006096 // glycolysis // inferred from electronic annotation /// 0006754 // ATP biosynthetic process // not recorded /// 0008152 // metabolic process // inferred from electronic annotation /// 00…	0005625 // soluble fraction // not recorded /// 0005634 // nucleus // inferred from electronic annotation /// 0005737 // cytoplasm // inferred from electronic annotation /// 0005739 // mitochondrion // inferred from direct assay /// 0019861 // flagellum // inferred from direct assay	0000166 // nucleotide binding // inferred from electronic annotation /// 0000287 // magnesium ion binding // inferred from electronic annotation /// 0003824 // catalytic activity // inferred from electronic annotation /// 0004743 // pyruvate kinase activity // inferred from direct assay /// 0004743 // pyruvate kinase activity // not recorded /// 0004743 // pyruvate kinase activity // inferred fro…
1417309_at	-2.95503	-1.56317	2.95503	down	Tob2	57259	0010468 // regulation of gene expression // inferred from mutant phenotype /// 0045671 // negative regulation of osteoclast differentiation // inferred from mutant phenotype /// 0045778 // positive regulation of ossification // inferred from mutant phenotype		0042809 // vitamin D receptor binding // inferred from physical interaction
1417310_at	-2.4131	-1.27089	2.4131	down	Tob2	57259	0010468 // regulation of gene expression // inferred from mutant phenotype /// 0045671 // negative regulation of osteoclast differentiation // inferred from mutant phenotype /// 0045778 // positive regulation of ossification // inferred from mutant phenotype		0042809 // vitamin D receptor binding // inferred from physical interaction
1417311_at	-2.69894	-1.43239	2.69894	down	Crip2	68337	0008284 // positive regulation of cell proliferation // inferred from direct assay /// 0030097 // hemopoiesis // inferred from direct assay		0008270 // zinc ion binding // inferred from electronic annotation /// 0046872 // metal ion binding // inferred from electronic annotation
1417314_at	3.47252	1.79598	3.47252	up	C2 /// Cfb	12263///14962	0006508 // proteolysis // inferred from electronic annotation /// 0006956 // complement activation // not recorded /// 0006956 // complement activation // inferred from electronic annotation /// 0006957 // complement activation, alternative pathway // inferred from mutant phenotype /// 0006957 // complement activation, alternative pathway // traceable author statement /// 0006957 // complement ac…	0005576 // extracellular region // inferred from electronic annotation /// 0005615 // extracellular space // not recorded	0003824 // catalytic activity // inferred from electronic annotation /// 0004252 // serine-type endopeptidase activity // inferred from electronic annotation /// 0008233 // peptidase activity // inferred from electronic annotation /// 0008236 // serine-type peptidase activity // inferred from electronic annotation /// 0016787 // hydrolase activity // inferred from electronic annotation
1417316_at	-6.42098	-2.68279	6.42098	down	Acot13	66834	0008152 // metabolic process // inferred from electronic annotation /// 0051289 // protein homotetramerization // inferred from electronic annotation	0005737 // cytoplasm // inferred from electronic annotation /// 0005739 // mitochondrion // inferred from direct assay /// 0005739 // mitochondrion // inferred from electronic annotation	0016291 // acyl-CoA thioesterase activity // inferred from electronic annotation /// 0016291 // acyl-CoA thioesterase activity // inferred from sequence or structural similarity /// 0016787 // hydrolase activity // inferred from electronic annotation
1417320_at	-3.52985	-1.81961	3.52985	down	Grpel1	17713	0006457 // protein folding // inferred from electronic annotation /// 0030150 // protein import into mitochondrial matrix // inferred from electronic annotation /// 0050790 // regulation of catalytic activity // inferred from electronic annotation	0005737 // cytoplasm // inferred from electronic annotation /// 0005739 // mitochondrion // inferred from direct assay /// 0005739 // mitochondrion // inferred from electronic annotation /// 0005759 // mitochondrial matrix // inferred from electronic annotation	0000774 // adenyl-nucleotide exchange factor activity // inferred from electronic annotation /// 0005515 // protein binding // inferred from electronic annotation /// 0042803 // protein homodimerization activity // inferred from electronic annotation /// 0051082 // unfolded protein binding // inferred from electronic annotation /// 0051087 // chaperone binding // inferred from electronic annotati…
1417321_at	2.11789	1.08263	2.11789	up	Zcchc7	319885			0003676 // nucleic acid binding // inferred from electronic annotation /// 0008270 // zinc ion binding // inferred from electronic annotation /// 0046872 // metal ion binding // inferred from electronic annotation
1417346_at	9.119	3.18888	9.119	up	Pycard	66824	0006508 // proteolysis // inferred from electronic annotation /// 0006915 // apoptosis // inferred from electronic annotation /// 0006917 // induction of apoptosis // not recorded /// 0006917 // induction of apoptosis // inferred from electronic annotation /// 0006919 // activation of caspase activity // inferred from mutant phenotype /// 0006954 // inflammatory response // inferred from mutant p…	0005576 // extracellular region // inferred from direct assay /// 0005622 // intracellular // inferred from electronic annotation /// 0005737 // cytoplasm // inferred from electronic annotation /// 0005737 // cytoplasm // inferred from sequence or structural similarity /// 0005829 // cytosol // inferred from direct assay	0004197 // cysteine-type endopeptidase activity // inferred from electronic annotation /// 0005515 // protein binding // inferred from physical interaction /// 0005515 // protein binding // inferred from electronic annotation /// 0016505 // apoptotic protease activator activity // not recorded /// 0032090 // Pyrin domain binding // inferred from sequence or structural similarity /// 0042803 // pr…
1417348_at	-4.30025	-2.10442	4.30025	down	2310039H08Rik	67101
1417353_x_at	2.04795	1.03418	2.04795	up	Snrpa1	68981	0006397 // mRNA processing // inferred from electronic annotation /// 0008380 // RNA splicing // inferred from electronic annotation	0005634 // nucleus // inferred from electronic annotation /// 0005681 // spliceosomal complex // inferred from electronic annotation /// 0030529 // ribonucleoprotein complex // inferred from electronic annotation	0003723 // RNA binding // inferred from electronic annotation
1417355_at	-2.24895	-1.16925	2.24895	down	Peg3	18616	0006915 // apoptosis // inferred from electronic annotation	0005622 // intracellular // inferred from electronic annotation /// 0005634 // nucleus // inferred from electronic annotation /// 0005737 // cytoplasm // inferred from electronic annotation	0003676 // nucleic acid binding // inferred from electronic annotation /// 0008270 // zinc ion binding // inferred from electronic annotation /// 0046872 // metal ion binding // inferred from electronic annotation
1417364_at	2.60939	1.38371	2.60939	up	Eef1g	67160	0006412 // translation // inferred from electronic annotation /// 0006414 // translational elongation // inferred from electronic annotation	0005853 // eukaryotic translation elongation factor 1 complex // inferred from electronic annotation	0003746 // translation elongation factor activity // inferred from electronic annotation
1417365_a_at	2.42607	1.27862	2.42607	up	Calm1	12313	0007049 // cell cycle // inferred from direct assay /// 0032465 // regulation of cytokinesis // inferred from electronic annotation /// 0043388 // positive regulation of DNA binding // inferred from direct assay /// 0051592 // response to calcium ion // inferred from electronic annotation	0000922 // spindle pole // inferred from electronic annotation /// 0005737 // cytoplasm // inferred from electronic annotation /// 0005813 // centrosome // inferred from electronic annotation /// 0005819 // spindle // inferred from electronic annotation /// 0005856 // cytoskeleton // inferred from electronic annotation /// 0005876 // spindle microtubule // inferred from electronic annotation	0005509 // calcium ion binding // traceable author statement /// 0005509 // calcium ion binding // inferred from electronic annotation /// 0005515 // protein binding // inferred from electronic annotation /// 0005515 // protein binding // inferred from physical interaction /// 0019904 // protein domain specific binding // inferred from electronic annotation /// 0031432 // titin binding // inferre…
1417369_at	-2.65342	-1.40785	2.65342	down	Hsd17b4	15488	0000038 // very long-chain fatty acid metabolic process // inferred from mutant phenotype /// 0006629 // lipid metabolic process // inferred from electronic annotation /// 0006631 // fatty acid metabolic process // inferred from electronic annotation /// 0006635 // fatty acid beta-oxidation // inferred from mutant phenotype /// 0008152 // metabolic process // inferred from electronic annotation /…	0005739 // mitochondrion // inferred from direct assay /// 0005777 // peroxisome // inferred from direct assay /// 0005777 // peroxisome // not recorded /// 0005777 // peroxisome // inferred from electronic annotation	0003824 // catalytic activity // inferred from electronic annotation /// 0003857 // 3-hydroxyacyl-CoA dehydrogenase activity // inferred from electronic annotation /// 0005488 // binding // inferred from electronic annotation /// 0016491 // oxidoreductase activity // inferred from electronic annotation /// 0016829 // lyase activity // inferred from electronic annotation /// 0016853 // isomerase a…
1417371_at	4.06713	2.02401	4.06713	up	Peli1	67245	0001819 // positive regulation of cytokine production // inferred from mutant phenotype /// 0030890 // positive regulation of B cell proliferation // inferred from mutant phenotype /// 0031398 // positive regulation of protein ubiquitination // inferred from mutant phenotype /// 0032496 // response to lipopolysaccharide // inferred from mutant phenotype /// 0034141 // positive regulation of toll-…		0004842 // ubiquitin-protein ligase activity // inferred from direct assay /// 0005515 // protein binding // inferred from physical interaction
1417372_a_at	4.80704	2.26515	4.80704	up	Peli1	67245	0001819 // positive regulation of cytokine production // inferred from mutant phenotype /// 0030890 // positive regulation of B cell proliferation // inferred from mutant phenotype /// 0031398 // positive regulation of protein ubiquitination // inferred from mutant phenotype /// 0032496 // response to lipopolysaccharide // inferred from mutant phenotype /// 0034141 // positive regulation of toll-…		0004842 // ubiquitin-protein ligase activity // inferred from direct assay /// 0005515 // protein binding // inferred from physical interaction
1417376_a_at	2.26196	1.17757	2.26196	up	Cadm1	54725	0001889 // liver development // not recorded /// 0001889 // liver development // inferred from electronic annotation /// 0006915 // apoptosis // inferred from electronic annotation /// 0007155 // cell adhesion // inferred from direct assay /// 0007155 // cell adhesion // inferred from electronic annotation /// 0007156 // homophilic cell adhesion // inferred from direct assay /// 0007157 // hetero…	0005886 // plasma membrane // inferred from direct assay /// 0005886 // plasma membrane // not recorded /// 0005886 // plasma membrane // inferred from electronic annotation /// 0005911 // cell-cell junction // inferred from direct assay /// 0008021 // synaptic vesicle // inferred from direct assay /// 0016020 // membrane // inferred from electronic annotation /// 0016021 // integral to membrane …	0005102 // receptor binding // inferred from physical interaction /// 0005515 // protein binding // inferred from physical interaction /// 0005515 // protein binding // inferred from electronic annotation /// 0008022 // protein C-terminus binding // inferred from physical interaction /// 0030165 // PDZ domain binding // inferred from physical interaction /// 0042803 // protein homodimerization ac…
1417378_at	2.086	1.06074	2.086	up	Cadm1	54725	0001889 // liver development // not recorded /// 0001889 // liver development // inferred from electronic annotation /// 0006915 // apoptosis // inferred from electronic annotation /// 0007155 // cell adhesion // inferred from direct assay /// 0007155 // cell adhesion // inferred from electronic annotation /// 0007156 // homophilic cell adhesion // inferred from direct assay /// 0007157 // hetero…	0005886 // plasma membrane // inferred from direct assay /// 0005886 // plasma membrane // not recorded /// 0005886 // plasma membrane // inferred from electronic annotation /// 0005911 // cell-cell junction // inferred from direct assay /// 0008021 // synaptic vesicle // inferred from direct assay /// 0016020 // membrane // inferred from electronic annotation /// 0016021 // integral to membrane …	0005102 // receptor binding // inferred from physical interaction /// 0005515 // protein binding // inferred from physical interaction /// 0005515 // protein binding // inferred from electronic annotation /// 0008022 // protein C-terminus binding // inferred from physical interaction /// 0030165 // PDZ domain binding // inferred from physical interaction /// 0042803 // protein homodimerization ac…
1417379_at	2.50177	1.32295	2.50177	up	Iqgap1	29875	0007165 // signal transduction // inferred from electronic annotation /// 0007264 // small GTPase mediated signal transduction // inferred from electronic annotation /// 0050790 // regulation of catalytic activity // inferred from electronic annotation /// 0051056 // regulation of small GTPase mediated signal transduction // inferred from electronic annotation	0005622 // intracellular // inferred from electronic annotation /// 0005634 // nucleus // inferred from electronic annotation /// 0005737 // cytoplasm // inferred from direct assay /// 0005737 // cytoplasm // inferred from electronic annotation /// 0005886 // plasma membrane // inferred from electronic annotation /// 0016020 // membrane // inferred from direct assay /// 0016020 // membrane // inf…	0005096 // GTPase activator activity // inferred from electronic annotation /// 0005099 // Ras GTPase activator activity // inferred from electronic annotation /// 0005515 // protein binding // inferred from electronic annotation /// 0005516 // calmodulin binding // inferred from electronic annotation /// 0019903 // protein phosphatase binding // inferred from electronic annotation /// 0032403 //…
1417380_at	3.36888	1.75227	3.36888	up	Iqgap1	29875	0007165 // signal transduction // inferred from electronic annotation /// 0007264 // small GTPase mediated signal transduction // inferred from electronic annotation /// 0050790 // regulation of catalytic activity // inferred from electronic annotation /// 0051056 // regulation of small GTPase mediated signal transduction // inferred from electronic annotation	0005622 // intracellular // inferred from electronic annotation /// 0005634 // nucleus // inferred from electronic annotation /// 0005737 // cytoplasm // inferred from direct assay /// 0005737 // cytoplasm // inferred from electronic annotation /// 0005886 // plasma membrane // inferred from electronic annotation /// 0016020 // membrane // inferred from direct assay /// 0016020 // membrane // inf…	0005096 // GTPase activator activity // inferred from electronic annotation /// 0005099 // Ras GTPase activator activity // inferred from electronic annotation /// 0005515 // protein binding // inferred from electronic annotation /// 0005516 // calmodulin binding // inferred from electronic annotation /// 0019903 // protein phosphatase binding // inferred from electronic annotation /// 0032403 //…
1417382_at	-3.46332	-1.79215	3.46332	down	Entpd5	12499	0008152 // metabolic process // inferred from electronic annotation	0005783 // endoplasmic reticulum // inferred from electronic annotation /// 0005788 // endoplasmic reticulum lumen // inferred from electronic annotation	0016787 // hydrolase activity // inferred from electronic annotation /// 0017110 // nucleoside-diphosphatase activity // inferred from electronic annotation
1417383_at	-2.75016	-1.45951	2.75016	down	Entpd5	12499	0008152 // metabolic process // inferred from electronic annotation	0005783 // endoplasmic reticulum // inferred from electronic annotation /// 0005788 // endoplasmic reticulum lumen // inferred from electronic annotation	0016787 // hydrolase activity // inferred from electronic annotation /// 0017110 // nucleoside-diphosphatase activity // inferred from electronic annotation
1417384_at	-3.51169	-1.81217	3.51169	down	Entpd5	12499	0008152 // metabolic process // inferred from electronic annotation	0005783 // endoplasmic reticulum // inferred from electronic annotation /// 0005788 // endoplasmic reticulum lumen // inferred from electronic annotation	0016787 // hydrolase activity // inferred from electronic annotation /// 0017110 // nucleoside-diphosphatase activity // inferred from electronic annotation
1417391_a_at	8.96558	3.1644	8.96558	up	Il16	16170	0006350 // transcription // inferred from electronic annotation /// 0006935 // chemotaxis // inferred from electronic annotation /// 0030595 // leukocyte chemotaxis // inferred from direct assay /// 0045449 // regulation of transcription // inferred from electronic annotation /// 0050930 // induction of positive chemotaxis // inferred from direct assay	0005576 // extracellular region // inferred from electronic annotation /// 0005615 // extracellular space // inferred from electronic annotation /// 0005622 // intracellular // inferred from direct assay /// 0005634 // nucleus // inferred from electronic annotation /// 0005737 // cytoplasm // inferred from electronic annotation	0005125 // cytokine activity // inferred from direct assay /// 0005125 // cytokine activity // inferred from electronic annotation /// 0005515 // protein binding // inferred from physical interaction /// 0005515 // protein binding // inferred from electronic annotation
1417392_a_at	3.24687	1.69905	3.24687	up	Slc7a7	20540	0003333 // amino acid transmembrane transport // inferred from electronic annotation /// 0006810 // transport // inferred from electronic annotation /// 0006865 // amino acid transport // inferred from electronic annotation /// 0055085 // transmembrane transport // inferred from electronic annotation	0005886 // plasma membrane // inferred from electronic annotation /// 0016020 // membrane // inferred from electronic annotation /// 0016021 // integral to membrane // inferred from electronic annotation /// 0016323 // basolateral plasma membrane // inferred from electronic annotation	0015171 // amino acid transmembrane transporter activity // inferred from electronic annotation
1417393_a_at	-2.86406	-1.51806	2.86406	down	Fam132a	67389		0005576 // extracellular region // inferred from electronic annotation
1417403_at	-3.156	-1.6581	3.156	down	Elovl6	170439	0006633 // fatty acid biosynthetic process // inferred from electronic annotation /// 0008610 // lipid biosynthetic process // inferred from electronic annotation /// 0030497 // fatty acid elongation // inferred from direct assay	0005739 // mitochondrion // inferred from electronic annotation /// 0005783 // endoplasmic reticulum // inferred from electronic annotation /// 0005789 // endoplasmic reticulum membrane // inferred from electronic annotation /// 0016020 // membrane // inferred from electronic annotation /// 0016021 // integral to membrane // inferred from electronic annotation /// 0030176 // integral to endoplasm…	0016747 // transferase activity, transferring acyl groups other than amino-acyl groups // inferred from direct assay
1417404_at	-2.75651	-1.46284	2.75651	down	Elovl6	170439	0006633 // fatty acid biosynthetic process // inferred from electronic annotation /// 0008610 // lipid biosynthetic process // inferred from electronic annotation /// 0030497 // fatty acid elongation // inferred from direct assay	0005739 // mitochondrion // inferred from electronic annotation /// 0005783 // endoplasmic reticulum // inferred from electronic annotation /// 0005789 // endoplasmic reticulum membrane // inferred from electronic annotation /// 0016020 // membrane // inferred from electronic annotation /// 0016021 // integral to membrane // inferred from electronic annotation /// 0030176 // integral to endoplasm…	0016747 // transferase activity, transferring acyl groups other than amino-acyl groups // inferred from direct assay
1417408_at	-2.16177	-1.11221	2.16177	down	F3	14066	0001938 // positive regulation of endothelial cell proliferation // inferred from electronic annotation /// 0002541 // activation of plasma proteins involved in acute inflammatory response // inferred from electronic annotation /// 0006919 // activation of caspase activity // inferred from electronic annotation /// 0007568 // aging // inferred from electronic annotation /// 0007596 // blood coagu…	0005615 // extracellular space // not recorded /// 0005615 // extracellular space // inferred from electronic annotation /// 0005737 // cytoplasm // not recorded /// 0005737 // cytoplasm // inferred from electronic annotation /// 0009986 // cell surface // not recorded /// 0009986 // cell surface // inferred from electronic annotation /// 0016020 // membrane // inferred from electronic annotation…	0002020 // protease binding // not recorded /// 0002020 // protease binding // inferred from electronic annotation /// 0005543 // phospholipid binding // inferred from electronic annotation /// 0043498 // cell surface binding // inferred from electronic annotation
1417411_at	-2.82799	-1.49978	2.82799	down	Nap1l5	58243	0006334 // nucleosome assembly // inferred from electronic annotation	0005634 // nucleus // inferred from electronic annotation	0005515 // protein binding // inferred from electronic annotation
1417418_s_at	-2.99065	-1.58046	2.99065	down	Cox6a1	12861	0008152 // metabolic process // inferred from electronic annotation /// 0015992 // proton transport // inferred from electronic annotation /// 0034220 // ion transmembrane transport // inferred from electronic annotation	0005739 // mitochondrion // inferred from direct assay /// 0005739 // mitochondrion // inferred from electronic annotation /// 0005743 // mitochondrial inner membrane // inferred from electronic annotation /// 0005751 // mitochondrial respiratory chain complex IV // inferred from electronic annotation /// 0016020 // membrane // inferred from electronic annotation	0004129 // cytochrome-c oxidase activity // inferred from electronic annotation
1417421_at	-3.46974	-1.79483	3.46974	down	S100a1	20193	0000122 // negative regulation of transcription from RNA polymerase II promoter // not recorded	0005737 // cytoplasm // inferred from electronic annotation /// 0016529 // sarcoplasmic reticulum // inferred from direct assay	0005509 // calcium ion binding // inferred from electronic annotation /// 0005515 // protein binding // inferred from physical interaction /// 0042802 // identical protein binding // inferred from physical interaction /// 0046872 // metal ion binding // inferred from electronic annotation
1417422_at	-2.55021	-1.35061	2.55021	down	Gnmt	14711	0005977 // glycogen metabolic process // inferred from mutant phenotype /// 0006111 // regulation of gluconeogenesis // inferred from mutant phenotype /// 0006555 // methionine metabolic process // inferred from mutant phenotype /// 0006555 // methionine metabolic process // inferred from electronic annotation /// 0006730 // one-carbon metabolic process // inferred from mutant phenotype /// 00081…	0005634 // nucleus // not recorded /// 0005634 // nucleus // inferred from electronic annotation /// 0005737 // cytoplasm // inferred from electronic annotation /// 0005829 // cytosol // not recorded /// 0005829 // cytosol // inferred from electronic annotation	0005542 // folic acid binding // inferred from electronic annotation /// 0008168 // methyltransferase activity // inferred from electronic annotation /// 0008757 // S-adenosylmethionine-dependent methyltransferase activity // not recorded /// 0008757 // S-adenosylmethionine-dependent methyltransferase activity // inferred from electronic annotation /// 0016594 // glycine binding // inferred from …
1417426_at	3.37768	1.75603	3.37768	up	Srgn	19073	0006915 // apoptosis // inferred from electronic annotation /// 0006915 // apoptosis // inferred from sequence or structural similarity /// 0030502 // negative regulation of bone mineralization // inferred from sequence or structural similarity /// 0031214 // biomineral tissue development // inferred from electronic annotation /// 0033364 // mast cell secretory granule organization // inferred fr…	0000139 // Golgi membrane // not recorded /// 0005576 // extracellular region // inferred from electronic annotation /// 0005615 // extracellular space // inferred from electronic annotation /// 0005615 // extracellular space // inferred from sequence or structural similarity /// 0005794 // Golgi apparatus // inferred from electronic annotation /// 0005794 // Golgi apparatus // inferred from sequ…	0005515 // protein binding // inferred from physical interaction /// 0005518 // collagen binding // not recorded
1417429_at	-4.88049	-2.28702	4.88049	down	Fmo1	14261	0006082 // organic acid metabolic process // inferred from electronic annotation /// 0006970 // response to osmotic stress // inferred from electronic annotation /// 0008152 // metabolic process // not recorded /// 0009404 // toxin metabolic process // inferred from electronic annotation /// 0032496 // response to lipopolysaccharide // inferred from electronic annotation /// 0055114 // oxidation …	0005783 // endoplasmic reticulum // inferred from electronic annotation /// 0005789 // endoplasmic reticulum membrane // inferred from electronic annotation /// 0005792 // microsome // not recorded /// 0005792 // microsome // inferred from electronic annotation /// 0016020 // membrane // inferred from electronic annotation /// 0016021 // integral to membrane // inferred from electronic annotation…	0004497 // monooxygenase activity // not recorded /// 0004497 // monooxygenase activity // inferred from electronic annotation /// 0004499 // flavin-containing monooxygenase activity // not recorded /// 0004499 // flavin-containing monooxygenase activity // inferred from electronic annotation /// 0016491 // oxidoreductase activity // inferred from electronic annotation /// 0050660 // FAD or FADH2…
1417434_at	-7.58198	-2.92257	7.58198	down	Gpd2	14571	0006072 // glycerol-3-phosphate metabolic process // inferred from mutant phenotype /// 0006072 // glycerol-3-phosphate metabolic process // not recorded /// 0006072 // glycerol-3-phosphate metabolic process // inferred from electronic annotation /// 0006094 // gluconeogenesis // inferred from mutant phenotype /// 0006734 // NADH metabolic process // not recorded /// 0006734 // NADH metabolic pro…	0005739 // mitochondrion // inferred from direct assay /// 0005739 // mitochondrion // inferred from electronic annotation /// 0005743 // mitochondrial inner membrane // inferred from direct assay /// 0005743 // mitochondrial inner membrane // inferred from electronic annotation /// 0009331 // glycerol-3-phosphate dehydrogenase complex // traceable author statement /// 0009331 // glycerol-3-phosp…	0004367 // glycerol-3-phosphate dehydrogenase [NAD+] activity // not recorded /// 0004367 // glycerol-3-phosphate dehydrogenase [NAD+] activity // inferred from electronic annotation /// 0004368 // glycerol-3-phosphate dehydrogenase activity // inferred from electronic annotation /// 0005509 // calcium ion binding // inferred from electronic annotation /// 0016491 // oxidoreductase activity // in…
1417437_at	-2.49037	-1.31636	2.49037	down	Xrcc6	14375	0006200 // ATP catabolic process // inferred from electronic annotation /// 0006281 // DNA repair // inferred from electronic annotation /// 0006302 // double-strand break repair // inferred from mutant phenotype /// 0006303 // double-strand break repair via nonhomologous end joining // inferred from mutant phenotype /// 0006303 // double-strand break repair via nonhomologous end joining // infer…	0005634 // nucleus // inferred from direct assay /// 0005634 // nucleus // not recorded /// 0005634 // nucleus // inferred from electronic annotation /// 0005667 // transcription factor complex // inferred from electronic annotation /// 0005730 // nucleolus // not recorded /// 0005737 // cytoplasm // inferred from direct assay /// 0005737 // cytoplasm // not recorded /// 0005958 // DNA-dependent …	0000166 // nucleotide binding // inferred from electronic annotation /// 0003676 // nucleic acid binding // inferred from electronic annotation /// 0003677 // DNA binding // inferred from electronic annotation /// 0003690 // double-stranded DNA binding // not recorded /// 0003691 // double-stranded telomeric DNA binding // inferred from electronic annotation /// 0003824 // catalytic activity // i…
1417438_at	-2.42666	-1.27897	2.42666	down	Rdh14	105014	0008152 // metabolic process // inferred from electronic annotation /// 0055114 // oxidation reduction // inferred from electronic annotation	0005739 // mitochondrion // inferred from direct assay /// 0005783 // endoplasmic reticulum // inferred from electronic annotation	0003824 // catalytic activity // inferred from electronic annotation /// 0005488 // binding // inferred from electronic annotation /// 0016491 // oxidoreductase activity // inferred from electronic annotation
1417441_at	-2.45294	-1.29451	2.45294	down	Dnajc12	30045			0031072 // heat shock protein binding // inferred from electronic annotation
1417442_a_at	-3.67488	-1.8777	3.67488	down	Pex3	56535	0007031 // peroxisome organization // not recorded /// 0007031 // peroxisome organization // inferred from electronic annotation /// 0016557 // peroxisome membrane biogenesis // not recorded /// 0016557 // peroxisome membrane biogenesis // inferred from electronic annotation /// 0045046 // protein import into peroxisome membrane // inferred from electronic annotation	0005777 // peroxisome // not recorded /// 0005777 // peroxisome // inferred from electronic annotation /// 0005778 // peroxisomal membrane // not recorded /// 0005778 // peroxisomal membrane // inferred from electronic annotation /// 0005779 // integral to peroxisomal membrane // inferred from electronic annotation /// 0005887 // integral to plasma membrane // inferred from sequence or structural…	0005515 // protein binding // inferred from electronic annotation
1417445_at	3.12393	1.64336	3.12393	up	Ndc80	67052	0000089 // mitotic metaphase // not recorded /// 0000132 // establishment of mitotic spindle orientation // inferred from electronic annotation /// 0007049 // cell cycle // inferred from electronic annotation /// 0007052 // mitotic spindle organization // inferred from electronic annotation /// 0007052 // mitotic spindle organization // inferred from sequence or structural similarity /// 0007059 …	0000775 // chromosome, centromeric region // not recorded /// 0000775 // chromosome, centromeric region // inferred from electronic annotation /// 0000776 // kinetochore // inferred from electronic annotation /// 0000776 // kinetochore // inferred from sequence or structural similarity /// 0000777 // condensed chromosome kinetochore // inferred from electronic annotation /// 0000777 // condensed …	0005515 // protein binding // inferred from physical interaction /// 0005515 // protein binding // inferred from electronic annotation
1417450_a_at	4.33075	2.11462	4.33075	up	Tacc3	21335	0000226 // microtubule cytoskeleton organization // inferred from mutant phenotype /// 0006950 // response to stress // inferred from direct assay /// 0008283 // cell proliferation // inferred from mutant phenotype /// 0021987 // cerebral cortex development // inferred from mutant phenotype /// 0022008 // neurogenesis // inferred from mutant phenotype /// 0022027 // interkinetic nuclear migration…	0005737 // cytoplasm // inferred from direct assay /// 0005737 // cytoplasm // inferred from electronic annotation /// 0005813 // centrosome // inferred from direct assay /// 0005813 // centrosome // traceable author statement	0019904 // protein domain specific binding // inferred from physical interaction
1417453_at	-2.05624	-1.04001	2.05624	down	Cul4b	72584	0006281 // DNA repair // inferred from electronic annotation /// 0006511 // ubiquitin-dependent protein catabolic process // inferred from electronic annotation /// 0006974 // response to DNA damage stimulus // inferred from electronic annotation /// 0007049 // cell cycle // inferred from electronic annotation /// 0045732 // positive regulation of protein catabolic process // inferred from mutant…	0005634 // nucleus // inferred from electronic annotation /// 0031461 // cullin-RING ubiquitin ligase complex // inferred from electronic annotation /// 0031465 // Cul4B-RING ubiquitin ligase complex // inferred from sequence or structural similarity	0005515 // protein binding // inferred from electronic annotation /// 0031625 // ubiquitin protein ligase binding // inferred from electronic annotation
1417456_at	-2.20095	-1.13813	2.20095	down	Gnpat	14712	0007416 // synapse assembly // inferred from mutant phenotype /// 0007584 // response to nutrient // inferred from electronic annotation /// 0008152 // metabolic process // inferred from electronic annotation /// 0008611 // ether lipid biosynthetic process // inferred from mutant phenotype /// 0008611 // ether lipid biosynthetic process // traceable author statement /// 0016044 // cellular membra…	0005739 // mitochondrion // not recorded /// 0005739 // mitochondrion // inferred from electronic annotation /// 0005777 // peroxisome // not recorded /// 0005777 // peroxisome // inferred from electronic annotation /// 0005778 // peroxisomal membrane // inferred from electronic annotation /// 0005782 // peroxisomal matrix // traceable author statement /// 0016020 // membrane // inferred from ele…	0003824 // catalytic activity // inferred from direct assay /// 0005515 // protein binding // inferred from physical interaction /// 0008415 // acyltransferase activity // inferred from electronic annotation /// 0016287 // glycerone-phosphate O-acyltransferase activity // inferred from direct assay /// 0016287 // glycerone-phosphate O-acyltransferase activity // inferred from mutant phenotype ///…
1417457_at	7.86274	2.97503	7.86274	up	Cks2	66197	0007049 // cell cycle // inferred from electronic annotation /// 0007127 // meiosis I // inferred from mutant phenotype /// 0051301 // cell division // inferred from electronic annotation		0016301 // kinase activity // inferred from electronic annotation /// 0016538 // cyclin-dependent protein kinase regulator activity // inferred from electronic annotation
1417458_s_at	6.75799	2.75659	6.75799	up	Cks2	66197	0007049 // cell cycle // inferred from electronic annotation /// 0007127 // meiosis I // inferred from mutant phenotype /// 0051301 // cell division // inferred from electronic annotation		0016301 // kinase activity // inferred from electronic annotation /// 0016538 // cyclin-dependent protein kinase regulator activity // inferred from electronic annotation
1417461_at	2.88383	1.52799	2.88383	up	Cap1	12331	0000902 // cell morphogenesis // inferred from genetic interaction /// 0001667 // ameboidal cell migration // inferred from mutant phenotype /// 0006898 // receptor-mediated endocytosis // inferred from mutant phenotype /// 0007010 // cytoskeleton organization // inferred from electronic annotation /// 0030036 // actin cytoskeleton organization // inferred from mutant phenotype	0005576 // extracellular region // not recorded /// 0005737 // cytoplasm // inferred from direct assay /// 0005829 // cytosol // not recorded /// 0005886 // plasma membrane // inferred from electronic annotation /// 0016020 // membrane // inferred from electronic annotation /// 0030864 // cortical actin cytoskeleton // inferred from direct assay	0003779 // actin binding // inferred from electronic annotation /// 0005488 // binding // inferred from electronic annotation
1417464_at	-88.4408	-6.46664	88.4408	down	Tnnc2	21925	0003009 // skeletal muscle contraction // inferred from electronic annotation	0005861 // troponin complex // inferred from electronic annotation	0003779 // actin binding // inferred from electronic annotation /// 0005509 // calcium ion binding // inferred from electronic annotation
1417471_s_at	2.04823	1.03438	2.04823	up	D1Ertd622e	52392
1417472_at	2.69714	1.43143	2.69714	up	Myh9	17886	0000212 // meiotic spindle organization // inferred from direct assay /// 0000904 // cell morphogenesis involved in differentiation // inferred from mutant phenotype /// 0000910 // cytokinesis // inferred from electronic annotation /// 0000910 // cytokinesis // inferred from sequence or structural similarity /// 0001525 // angiogenesis // inferred from electronic annotation /// 0001525 // angioge…	0001725 // stress fiber // inferred from direct assay /// 0001725 // stress fiber // not recorded /// 0001725 // stress fiber // inferred from electronic annotation /// 0001725 // stress fiber // inferred from sequence or structural similarity /// 0001726 // ruffle // inferred from electronic annotation /// 0001726 // ruffle // inferred from sequence or structural similarity /// 0001772 // immuno…	0000146 // microfilament motor activity // not recorded /// 0000146 // microfilament motor activity // inferred from electronic annotation /// 0000146 // microfilament motor activity // inferred from sequence or structural similarity /// 0000166 // nucleotide binding // inferred from electronic annotation /// 0003774 // motor activity // inferred from electronic annotation /// 0003779 // actin bi…
1417481_at	2.91433	1.54317	2.91433	up	Ramp1	51801	0006810 // transport // inferred from electronic annotation /// 0006886 // intracellular protein transport // inferred from electronic annotation /// 0007165 // signal transduction // inferred from electronic annotation /// 0007165 // signal transduction // not recorded /// 0007186 // G-protein coupled receptor protein signaling pathway // inferred from physical interaction /// 0008277 // regulat…	0005615 // extracellular space // not recorded /// 0016020 // membrane // inferred from electronic annotation /// 0016021 // integral to membrane // inferred from electronic annotation	0004872 // receptor activity // inferred from electronic annotation /// 0008565 // protein transporter activity // inferred from electronic annotation /// 0015026 // coreceptor activity // inferred from direct assay /// 0015026 // coreceptor activity // not recorded
1417483_at	2.12178	1.08528	2.12178	up	Nfkbiz	80859	0006350 // transcription // inferred from electronic annotation /// 0006954 // inflammatory response // inferred from direct assay /// 0045449 // regulation of transcription // inferred from electronic annotation	0005634 // nucleus // inferred from direct assay /// 0005634 // nucleus // inferred from electronic annotation
1417494_a_at	2.52798	1.33798	2.52798	up	Cp	12870	0006810 // transport // inferred from electronic annotation /// 0006811 // ion transport // inferred from electronic annotation /// 0006825 // copper ion transport // inferred from electronic annotation /// 0046688 // response to copper ion // not recorded /// 0055114 // oxidation reduction // inferred from electronic annotation	0005576 // extracellular region // inferred from electronic annotation /// 0005615 // extracellular space // inferred from direct assay /// 0005615 // extracellular space // not recorded /// 0005615 // extracellular space // inferred from electronic annotation /// 0046658 // anchored to plasma membrane // not recorded	0004322 // ferroxidase activity // inferred from direct assay /// 0004322 // ferroxidase activity // inferred from electronic annotation /// 0005507 // copper ion binding // inferred from direct assay /// 0005507 // copper ion binding // not recorded /// 0005507 // copper ion binding // inferred from electronic annotation /// 0016491 // oxidoreductase activity // inferred from electronic annotati…
1417495_x_at	2.43881	1.28618	2.43881	up	Cp	12870	0006810 // transport // inferred from electronic annotation /// 0006811 // ion transport // inferred from electronic annotation /// 0006825 // copper ion transport // inferred from electronic annotation /// 0046688 // response to copper ion // not recorded /// 0055114 // oxidation reduction // inferred from electronic annotation	0005576 // extracellular region // inferred from electronic annotation /// 0005615 // extracellular space // inferred from direct assay /// 0005615 // extracellular space // not recorded /// 0005615 // extracellular space // inferred from electronic annotation /// 0046658 // anchored to plasma membrane // not recorded	0004322 // ferroxidase activity // inferred from direct assay /// 0004322 // ferroxidase activity // inferred from electronic annotation /// 0005507 // copper ion binding // inferred from direct assay /// 0005507 // copper ion binding // not recorded /// 0005507 // copper ion binding // inferred from electronic annotation /// 0016491 // oxidoreductase activity // inferred from electronic annotati…
1417496_at	2.01515	1.01089	2.01515	up	Cp	12870	0006810 // transport // inferred from electronic annotation /// 0006811 // ion transport // inferred from electronic annotation /// 0006825 // copper ion transport // inferred from electronic annotation /// 0046688 // response to copper ion // not recorded /// 0055114 // oxidation reduction // inferred from electronic annotation	0005576 // extracellular region // inferred from electronic annotation /// 0005615 // extracellular space // inferred from direct assay /// 0005615 // extracellular space // not recorded /// 0005615 // extracellular space // inferred from electronic annotation /// 0046658 // anchored to plasma membrane // not recorded	0004322 // ferroxidase activity // inferred from direct assay /// 0004322 // ferroxidase activity // inferred from electronic annotation /// 0005507 // copper ion binding // inferred from direct assay /// 0005507 // copper ion binding // not recorded /// 0005507 // copper ion binding // inferred from electronic annotation /// 0016491 // oxidoreductase activity // inferred from electronic annotati…
1417499_at	-3.60549	-1.85019	3.60549	down	Timm10	30059	0006626 // protein targeting to mitochondrion // inferred from electronic annotation /// 0006810 // transport // inferred from electronic annotation /// 0015031 // protein transport // inferred from electronic annotation /// 0045039 // protein import into mitochondrial inner membrane // inferred from electronic annotation /// 0055085 // transmembrane transport // inferred from electronic annotati…	0005739 // mitochondrion // inferred from direct assay /// 0005739 // mitochondrion // inferred from electronic annotation /// 0005743 // mitochondrial inner membrane // inferred from electronic annotation /// 0016020 // membrane // inferred from electronic annotation /// 0042719 // mitochondrial intermembrane space protein transporter complex // inferred from electronic annotation	0005515 // protein binding // inferred from physical interaction /// 0046872 // metal ion binding // inferred from electronic annotation
1417514_at	-2.33616	-1.22414	2.33616	down	Ssx2ip	99167	0007155 // cell adhesion // inferred from electronic annotation	0005912 // adherens junction // inferred from electronic annotation /// 0005913 // cell-cell adherens junction // not recorded /// 0005913 // cell-cell adherens junction // inferred from electronic annotation /// 0030054 // cell junction // inferred from electronic annotation /// 0043234 // protein complex // inferred from electronic annotation	0005515 // protein binding // inferred from physical interaction /// 0005515 // protein binding // inferred from electronic annotation /// 0019904 // protein domain specific binding // not recorded /// 0042805 // actinin binding // inferred from electronic annotation
1417517_at	2.52401	1.33572	2.52401	up	Plagl2	54711	0006917 // induction of apoptosis // inferred from direct assay /// 0045944 // positive regulation of transcription from RNA polymerase II promoter // inferred from direct assay	0005622 // intracellular // inferred from electronic annotation /// 0005634 // nucleus // inferred from direct assay /// 0005634 // nucleus // inferred from electronic annotation /// 0005737 // cytoplasm // inferred from electronic annotation	0003676 // nucleic acid binding // inferred from electronic annotation /// 0008270 // zinc ion binding // inferred from electronic annotation
1417519_at	2.38408	1.25343	2.38408	up	Plagl2	54711	0006917 // induction of apoptosis // inferred from direct assay /// 0045944 // positive regulation of transcription from RNA polymerase II promoter // inferred from direct assay	0005622 // intracellular // inferred from electronic annotation /// 0005634 // nucleus // inferred from direct assay /// 0005634 // nucleus // inferred from electronic annotation /// 0005737 // cytoplasm // inferred from electronic annotation	0003676 // nucleic acid binding // inferred from electronic annotation /// 0008270 // zinc ion binding // inferred from electronic annotation
1417523_at	2.70379	1.43498	2.70379	up	Plek	56193	0002244 // hemopoietic progenitor cell differentiation // inferred from electronic annotation /// 0002576 // platelet degranulation // inferred from electronic annotation /// 0006904 // vesicle docking involved in exocytosis // inferred from mutant phenotype /// 0007229 // integrin-mediated signaling pathway // inferred from electronic annotation /// 0010572 // positive regulation of platelet act…	0005624 // membrane fraction // inferred from electronic annotation /// 0005625 // soluble fraction // inferred from electronic annotation /// 0005737 // cytoplasm // inferred from electronic annotation /// 0032587 // ruffle membrane // inferred from electronic annotation	0005080 // protein kinase C binding // inferred from electronic annotation /// 0005515 // protein binding // inferred from electronic annotation /// 0042803 // protein homodimerization activity // inferred from electronic annotation /// 0043325 // phosphatidylinositol-3,4-bisphosphate binding // inferred from electronic annotation
1417527_at	2.54189	1.3459	2.54189	up	Ap3m2	64933	0006810 // transport // inferred from electronic annotation /// 0006886 // intracellular protein transport // inferred from electronic annotation /// 0015031 // protein transport // inferred from electronic annotation /// 0016192 // vesicle-mediated transport // inferred from electronic annotation	0005794 // Golgi apparatus // inferred from electronic annotation /// 0016020 // membrane // inferred from electronic annotation /// 0030131 // clathrin adaptor complex // inferred from electronic annotation /// 0030659 // cytoplasmic vesicle membrane // inferred from electronic annotation /// 0031410 // cytoplasmic vesicle // inferred from electronic annotation	0005515 // protein binding // inferred from electronic annotation
1417540_at	4.24583	2.08605	4.24583	up	Elf1	13709	0001817 // regulation of cytokine production // inferred from genetic interaction /// 0006350 // transcription // inferred from electronic annotation /// 0006355 // regulation of transcription, DNA-dependent // inferred from electronic annotation /// 0016481 // negative regulation of transcription // not recorded /// 0045449 // regulation of transcription // inferred from electronic annotation //…	0005634 // nucleus // inferred from electronic annotation /// 0005737 // cytoplasm // inferred from electronic annotation	0003677 // DNA binding // inferred from electronic annotation /// 0003700 // sequence-specific DNA binding transcription factor activity // inferred from electronic annotation /// 0003700 // sequence-specific DNA binding transcription factor activity // inferred from sequence or structural similarity /// 0005515 // protein binding // inferred from electronic annotation /// 0016564 // transcriptio…
1417541_at	17.9179	4.16333	17.9179	up	Hells	15201	0001655 // urogenital system development // inferred from mutant phenotype /// 0006306 // DNA methylation // inferred from mutant phenotype /// 0006342 // chromatin silencing // inferred from mutant phenotype /// 0006346 // methylation-dependent chromatin silencing // inferred from mutant phenotype /// 0006350 // transcription // inferred from electronic annotation /// 0006916 // anti-apoptosis /…	0000775 // chromosome, centromeric region // inferred from direct assay /// 0005634 // nucleus // inferred from direct assay /// 0005634 // nucleus // inferred from electronic annotation /// 0005721 // centromeric heterochromatin // inferred from direct assay	0000166 // nucleotide binding // inferred from electronic annotation /// 0003676 // nucleic acid binding // inferred from electronic annotation /// 0003677 // DNA binding // inferred from electronic annotation /// 0003682 // chromatin binding // inferred from direct assay /// 0004386 // helicase activity // inferred from electronic annotation /// 0005524 // ATP binding // inferred from electronic…
1417544_a_at	-2.14287	-1.09954	2.14287	down	Flot2	14252	0007155 // cell adhesion // inferred from electronic annotation	0005624 // membrane fraction // inferred from direct assay /// 0005768 // endosome // inferred from electronic annotation /// 0005886 // plasma membrane // inferred from electronic annotation /// 0005901 // caveola // not recorded /// 0005901 // caveola // inferred from electronic annotation /// 0016020 // membrane // inferred from electronic annotation /// 0016600 // flotillin complex // not rec…	0035255 // ionotropic glutamate receptor binding // not recorded
1417552_at	2.58318	1.36915	2.58318	up	Fap	14089	0006508 // proteolysis // inferred from electronic annotation /// 0010716 // negative regulation of extracellular matrix disassembly // inferred from electronic annotation /// 0010716 // negative regulation of extracellular matrix disassembly // inferred from sequence or structural similarity /// 0043542 // endothelial cell migration // inferred from electronic annotation /// 0043542 // endotheli…	0005886 // plasma membrane // inferred from electronic annotation /// 0016020 // membrane // inferred from electronic annotation /// 0016021 // integral to membrane // inferred from electronic annotation /// 0030027 // lamellipodium // inferred from electronic annotation /// 0030027 // lamellipodium // inferred from sequence or structural similarity /// 0030054 // cell junction // inferred from e…	0004252 // serine-type endopeptidase activity // inferred from electronic annotation /// 0005515 // protein binding // inferred from electronic annotation /// 0008233 // peptidase activity // inferred from direct assay /// 0008233 // peptidase activity // not recorded /// 0008233 // peptidase activity // inferred from electronic annotation /// 0008236 // serine-type peptidase activity // inferred…
1417556_at	3.04749	1.60762	3.04749	up	Fabp1	14080	0006810 // transport // inferred from electronic annotation /// 0008284 // positive regulation of cell proliferation // inferred from electronic annotation /// 0015909 // long-chain fatty acid transport // not recorded /// 0015909 // long-chain fatty acid transport // inferred from electronic annotation /// 0032000 // positive regulation of fatty acid beta-oxidation // not recorded /// 0032000 //…	0005634 // nucleus // inferred from direct assay /// 0005634 // nucleus // not recorded /// 0005634 // nucleus // inferred from electronic annotation /// 0005737 // cytoplasm // inferred from direct assay /// 0005737 // cytoplasm // not recorded /// 0005737 // cytoplasm // inferred from electronic annotation /// 0005782 // peroxisomal matrix // not recorded /// 0005782 // peroxisomal matrix // in…	0003682 // chromatin binding // inferred from direct assay /// 0005215 // transporter activity // inferred from electronic annotation /// 0005324 // long-chain fatty acid transporter activity // not recorded /// 0005324 // long-chain fatty acid transporter activity // inferred from electronic annotation /// 0005488 // binding // inferred from electronic annotation /// 0005504 // fatty acid bindin…
1417558_at	3.20534	1.68048	3.20534	up	Fyn	14360	0001764 // neuron migration // inferred from genetic interaction /// 0001764 // neuron migration // inferred from mutant phenotype /// 0006468 // protein phosphorylation // inferred from mutant phenotype /// 0006468 // protein phosphorylation // inferred from electronic annotation /// 0007166 // cell surface receptor linked signaling pathway // inferred from direct assay /// 0007275 // multicellu…	0005624 // membrane fraction // not recorded /// 0005740 // mitochondrial envelope // inferred from electronic annotation /// 0005768 // endosome // inferred from electronic annotation /// 0005792 // microsome // not recorded /// 0005829 // cytosol // not recorded /// 0005886 // plasma membrane // inferred from electronic annotation /// 0016020 // membrane // inferred from electronic annotation	0000166 // nucleotide binding // inferred from electronic annotation /// 0001948 // glycoprotein binding // not recorded /// 0001948 // glycoprotein binding // inferred from electronic annotation /// 0004672 // protein kinase activity // inferred from direct assay /// 0004672 // protein kinase activity // not recorded /// 0004672 // protein kinase activity // inferred from electronic annotation /…
1417561_at	-3.70347	-1.88888	3.70347	down	Apoc1	11812	0006641 // triglyceride metabolic process // inferred from mutant phenotype /// 0006810 // transport // inferred from electronic annotation /// 0006869 // lipid transport // inferred from electronic annotation /// 0008203 // cholesterol metabolic process // inferred from mutant phenotype /// 0010900 // negative regulation of phosphatidylcholine catabolic process // inferred from electronic annota…	0005576 // extracellular region // inferred from electronic annotation /// 0005783 // endoplasmic reticulum // inferred from electronic annotation /// 0034361 // very-low-density lipoprotein particle // not recorded /// 0034361 // very-low-density lipoprotein particle // inferred from electronic annotation /// 0034364 // high-density lipoprotein particle // not recorded /// 0034364 // high-densit…	0004859 // phospholipase inhibitor activity // inferred from electronic annotation /// 0005504 // fatty acid binding // inferred from electronic annotation /// 0055102 // lipase inhibitor activity // inferred from electronic annotation
1417566_at	-2.20726	-1.14226	2.20726	down	Abhd5	67469	0006508 // proteolysis // inferred from electronic annotation /// 0006629 // lipid metabolic process // not recorded /// 0006629 // lipid metabolic process // inferred from electronic annotation /// 0006631 // fatty acid metabolic process // inferred from electronic annotation /// 0006654 // phosphatidic acid biosynthetic process // inferred from electronic annotation /// 0006654 // phosphatidic …	0005737 // cytoplasm // inferred from electronic annotation /// 0005811 // lipid particle // not recorded /// 0005811 // lipid particle // inferred from direct assay /// 0005811 // lipid particle // inferred from electronic annotation /// 0005829 // cytosol // not recorded /// 0005829 // cytosol // inferred from direct assay	0003841 // 1-acylglycerol-3-phosphate O-acyltransferase activity // inferred from electronic annotation /// 0004177 // aminopeptidase activity // inferred from electronic annotation /// 0004806 // triglyceride lipase activity // inferred from direct assay /// 0005515 // protein binding // inferred from physical interaction /// 0005515 // protein binding // inferred from electronic annotation /// …
1417577_at	-2.51075	-1.32812	2.51075	down	Trpc3	22065	0006810 // transport // inferred from electronic annotation /// 0006811 // ion transport // inferred from electronic annotation /// 0006812 // cation transport // not recorded /// 0006816 // calcium ion transport // inferred from electronic annotation /// 0007165 // signal transduction // inferred from electronic annotation /// 0034220 // ion transmembrane transport // inferred from electronic an…	0005887 // integral to plasma membrane // inferred from electronic annotation /// 0016020 // membrane // inferred from electronic annotation /// 0016021 // integral to membrane // inferred from electronic annotation	0004872 // receptor activity // inferred from electronic annotation /// 0005216 // ion channel activity // inferred from electronic annotation /// 0005227 // calcium activated cation channel activity // not recorded /// 0005227 // calcium activated cation channel activity // inferred from electronic annotation /// 0005262 // calcium channel activity // inferred from electronic annotation /// 0005…
1417581_at	-2.10081	-1.07095	2.10081	down	Dhodh	56749	0006207 // 'de novo' pyrimidine base biosynthetic process // inferred from electronic annotation /// 0006221 // pyrimidine nucleotide biosynthetic process // inferred from electronic annotation /// 0006222 // UMP biosynthetic process // inferred from electronic annotation /// 0008152 // metabolic process // inferred from electronic annotation /// 0008152 // metabolic process // not recorded /// 0…	0005739 // mitochondrion // inferred from direct assay /// 0005739 // mitochondrion // inferred from electronic annotation /// 0005743 // mitochondrial inner membrane // not recorded /// 0005743 // mitochondrial inner membrane // inferred from electronic annotation /// 0016020 // membrane // inferred from electronic annotation /// 0016021 // integral to membrane // inferred from electronic annota…	0003824 // catalytic activity // inferred from electronic annotation /// 0004152 // dihydroorotate dehydrogenase activity // not recorded /// 0004152 // dihydroorotate dehydrogenase activity // inferred from electronic annotation /// 0004158 // dihydroorotate oxidase activity // inferred from electronic annotation /// 0016491 // oxidoreductase activity // inferred from electronic annotation
1417585_at	11.5155	3.5255	11.5155	up	Nup210	54563	0006810 // transport // inferred from electronic annotation /// 0015031 // protein transport // inferred from electronic annotation /// 0051028 // mRNA transport // inferred from electronic annotation /// 0055085 // transmembrane transport // inferred from electronic annotation	0005634 // nucleus // inferred from electronic annotation /// 0005635 // nuclear envelope // inferred from direct assay /// 0005643 // nuclear pore // not recorded /// 0005643 // nuclear pore // inferred from electronic annotation /// 0005783 // endoplasmic reticulum // inferred from electronic annotation /// 0005789 // endoplasmic reticulum membrane // inferred from electronic annotation /// 001…	0005515 // protein binding // inferred from electronic annotation /// 0046983 // protein dimerization activity // not recorded /// 0046983 // protein dimerization activity // inferred from electronic annotation
1417587_at	3.38856	1.76067	3.38856	up	Timeless	21853	0001658 // branching involved in ureteric bud morphogenesis // not recorded /// 0001658 // branching involved in ureteric bud morphogenesis // inferred from electronic annotation /// 0001822 // kidney development // not recorded /// 0001822 // kidney development // inferred from electronic annotation /// 0002009 // morphogenesis of an epithelium // inferred from expression pattern /// 0006350 // …	0000790 // nuclear chromatin // inferred from electronic annotation /// 0005634 // nucleus // inferred from direct assay /// 0005634 // nucleus // not recorded /// 0005634 // nucleus // inferred from electronic annotation	0005515 // protein binding // inferred from physical interaction /// 0005515 // protein binding // inferred from electronic annotation /// 0042803 // protein homodimerization activity // inferred from direct assay /// 0046982 // protein heterodimerization activity // inferred from direct assay
1417591_at	-5.12886	-2.35864	5.12886	down	Ptges2	96979	0001516 // prostaglandin biosynthetic process // inferred from electronic annotation /// 0006633 // fatty acid biosynthetic process // inferred from electronic annotation /// 0008610 // lipid biosynthetic process // inferred from electronic annotation /// 0045449 // regulation of transcription // inferred from direct assay /// 0045454 // cell redox homeostasis // inferred from electronic annotati…	0000139 // Golgi membrane // inferred from electronic annotation /// 0005634 // nucleus // inferred from direct assay /// 0005634 // nucleus // inferred from electronic annotation /// 0005737 // cytoplasm // inferred from electronic annotation /// 0005739 // mitochondrion // inferred from direct assay /// 0005739 // mitochondrion // inferred from electronic annotation /// 0005794 // Golgi apparat…	0003677 // DNA binding // inferred from direct assay /// 0005515 // protein binding // inferred from electronic annotation /// 0009055 // electron carrier activity // inferred from electronic annotation /// 0015035 // protein disulfide oxidoreductase activity // inferred from electronic annotation /// 0016563 // transcription activator activity // inferred from direct assay /// 0016853 // isomera…
1417592_at	-2.54067	-1.34521	2.54067	down	Mtor	56717	0001938 // positive regulation of endothelial cell proliferation // not recorded /// 0001938 // positive regulation of endothelial cell proliferation // inferred from electronic annotation /// 0005979 // regulation of glycogen biosynthetic process // not recorded /// 0005979 // regulation of glycogen biosynthetic process // inferred from electronic annotation /// 0006109 // regulation of carbohyd…	0000139 // Golgi membrane // inferred from electronic annotation /// 0005625 // soluble fraction // not recorded /// 0005625 // soluble fraction // inferred from electronic annotation /// 0005634 // nucleus // inferred from direct assay /// 0005634 // nucleus // not recorded /// 0005634 // nucleus // inferred from electronic annotation /// 0005737 // cytoplasm // inferred from electronic annotati…	0000166 // nucleotide binding // inferred from electronic annotation /// 0004674 // protein serine/threonine kinase activity // inferred from direct assay /// 0004674 // protein serine/threonine kinase activity // not recorded /// 0004674 // protein serine/threonine kinase activity // inferred from electronic annotation /// 0005488 // binding // inferred from electronic annotation /// 0005515 // …
1417594_at	-2.05599	-1.03983	2.05599	down	Gkap1	56278	0007165 // signal transduction // inferred from direct assay /// 0007199 // G-protein signaling, coupled to cGMP nucleotide second messenger // traceable author statement	0005794 // Golgi apparatus // inferred from direct assay /// 0005794 // Golgi apparatus // inferred from electronic annotation	0005515 // protein binding // inferred from physical interaction
1417597_at	32.5696	5.02546	32.5696	up	Cd28	12487	0002863 // positive regulation of inflammatory response to antigenic stimulus // inferred from mutant phenotype /// 0006955 // immune response // inferred from electronic annotation /// 0008624 // induction of apoptosis by extracellular signals // inferred from direct assay /// 0031295 // T cell costimulation // inferred from direct assay /// 0031295 // T cell costimulation // inferred from mutan…	0005886 // plasma membrane // not recorded /// 0009897 // external side of plasma membrane // inferred from direct assay /// 0009897 // external side of plasma membrane // inferred from mutant phenotype /// 0009897 // external side of plasma membrane // not recorded /// 0016020 // membrane // inferred from electronic annotation /// 0016021 // integral to membrane // inferred from electronic annot…	0042803 // protein homodimerization activity // not recorded /// 0042803 // protein homodimerization activity // inferred from electronic annotation
1417601_at	7.14778	2.8375	7.14778	up	Rgs1	50778	0007186 // G-protein coupled receptor protein signaling pathway // traceable author statement /// 0009968 // negative regulation of signal transduction // inferred from electronic annotation	0005737 // cytoplasm // inferred from sequence or structural similarity /// 0005886 // plasma membrane // inferred from sequence or structural similarity /// 0005886 // plasma membrane // traceable author statement	0004871 // signal transducer activity // inferred from electronic annotation /// 0005096 // GTPase activator activity // inferred from sequence or structural similarity /// 0005096 // GTPase activator activity // traceable author statement
1417607_at	-8.78605	-3.13521	8.78605	down	Cox6a2	12862	0008152 // metabolic process // inferred from electronic annotation /// 0015992 // proton transport // inferred from electronic annotation /// 0034220 // ion transmembrane transport // inferred from electronic annotation	0005739 // mitochondrion // inferred from direct assay /// 0005739 // mitochondrion // inferred from electronic annotation /// 0005743 // mitochondrial inner membrane // inferred from electronic annotation /// 0005751 // mitochondrial respiratory chain complex IV // inferred from electronic annotation /// 0016020 // membrane // inferred from electronic annotation	0004129 // cytochrome-c oxidase activity // inferred from electronic annotation
1417611_at	-4.35916	-2.12405	4.35916	down	Tmem37	170706	0006810 // transport // inferred from electronic annotation /// 0006811 // ion transport // inferred from electronic annotation /// 0006816 // calcium ion transport // inferred from electronic annotation /// 0034220 // ion transmembrane transport // inferred from electronic annotation /// 0034765 // regulation of ion transmembrane transport // inferred from electronic annotation /// 0070588 // ca…	0016020 // membrane // inferred from electronic annotation /// 0016021 // integral to membrane // inferred from electronic annotation	0005216 // ion channel activity // inferred from electronic annotation /// 0005244 // voltage-gated ion channel activity // inferred from electronic annotation /// 0005262 // calcium channel activity // inferred from electronic annotation
1417612_at	4.51499	2.17472	4.51499	up	Ier5	15939
1417614_at	-17.4944	-4.12882	17.4944	down	Ckm	12715	0006603 // phosphocreatine metabolic process // traceable author statement /// 0008152 // metabolic process // inferred from electronic annotation /// 0016310 // phosphorylation // inferred from electronic annotation /// 0016310 // phosphorylation // not recorded /// 0046314 // phosphocreatine biosynthetic process // inferred from direct assay /// 0046314 // phosphocreatine biosynthetic process /…	0005737 // cytoplasm // inferred from electronic annotation	0000166 // nucleotide binding // inferred from electronic annotation /// 0003824 // catalytic activity // inferred from electronic annotation /// 0004111 // creatine kinase activity // inferred from direct assay /// 0004111 // creatine kinase activity // not recorded /// 0004111 // creatine kinase activity // inferred from electronic annotation /// 0005524 // ATP binding // inferred from electron…
1417620_at	9.25122	3.20964	9.25122	up	Rac2	19354	0006935 // chemotaxis // inferred from direct assay /// 0007264 // small GTPase mediated signal transduction // inferred from electronic annotation /// 0008284 // positive regulation of cell proliferation // inferred from genetic interaction /// 0008284 // positive regulation of cell proliferation // inferred from mutant phenotype /// 0030031 // cell projection assembly // inferred from direct as…	0005622 // intracellular // inferred from electronic annotation /// 0005624 // membrane fraction // inferred from direct assay /// 0005635 // nuclear envelope // inferred from direct assay /// 0005737 // cytoplasm // inferred from direct assay /// 0005737 // cytoplasm // inferred from electronic annotation /// 0016020 // membrane // inferred from electronic annotation	0000166 // nucleotide binding // inferred from electronic annotation /// 0003924 // GTPase activity // inferred from direct assay /// 0005515 // protein binding // inferred from electronic annotation /// 0005525 // GTP binding // inferred from electronic annotation
1417625_s_at	-2.42395	-1.27736	2.42395	down	Cxcr7	12778	0007165 // signal transduction // inferred from electronic annotation /// 0007186 // G-protein coupled receptor protein signaling pathway // inferred from electronic annotation	0005886 // plasma membrane // inferred from electronic annotation /// 0016020 // membrane // inferred from electronic annotation /// 0016021 // integral to membrane // inferred from electronic annotation	0004871 // signal transducer activity // inferred from electronic annotation /// 0004872 // receptor activity // inferred from electronic annotation /// 0004930 // G-protein coupled receptor activity // inferred from electronic annotation /// 0005515 // protein binding // inferred from electronic annotation
1417626_at	-6.69256	-2.74256	6.69256	down	Pde4dip	83679	0043623 // cellular protein complex assembly // not recorded	0005634 // nucleus // inferred from electronic annotation /// 0005737 // cytoplasm // inferred from electronic annotation /// 0005794 // Golgi apparatus // not recorded /// 0005794 // Golgi apparatus // inferred from electronic annotation /// 0005813 // centrosome // not recorded /// 0005815 // microtubule organizing center // inferred from electronic annotation /// 0005856 // cytoskeleton // inf…	0005515 // protein binding // inferred from physical interaction /// 0019899 // enzyme binding // not recorded
1417629_at	-2.42802	-1.27978	2.42802	down	Prodh	19125	0006537 // glutamate biosynthetic process // inferred from electronic annotation /// 0006560 // proline metabolic process // inferred from electronic annotation /// 0006562 // proline catabolic process // inferred from electronic annotation /// 0008152 // metabolic process // not recorded /// 0055114 // oxidation reduction // inferred from electronic annotation	0005739 // mitochondrion // inferred from direct assay /// 0005739 // mitochondrion // not recorded /// 0005739 // mitochondrion // inferred from electronic annotation /// 0005743 // mitochondrial inner membrane // inferred from direct assay /// 0005759 // mitochondrial matrix // inferred from electronic annotation	0004657 // proline dehydrogenase activity // not recorded /// 0004657 // proline dehydrogenase activity // inferred from sequence or structural similarity /// 0004657 // proline dehydrogenase activity // inferred from electronic annotation /// 0016491 // oxidoreductase activity // inferred from electronic annotation /// 0016597 // amino acid binding // not recorded
1417635_at	-3.14462	-1.65289	3.14462	down	Spa17	20686	0007165 // signal transduction // inferred from electronic annotation /// 0007339 // binding of sperm to zona pellucida // inferred from electronic annotation /// 0042325 // regulation of phosphorylation // inferred from electronic annotation /// 0050790 // regulation of catalytic activity // inferred from electronic annotation	0016020 // membrane // inferred from electronic annotation	0008603 // cAMP-dependent protein kinase regulator activity // inferred from electronic annotation
1417640_at	48.1647	5.5899	48.1647	up	Cd79b	15985	0007165 // signal transduction // inferred from electronic annotation /// 0007166 // cell surface receptor linked signaling pathway // inferred from electronic annotation /// 0050853 // B cell receptor signaling pathway // inferred from direct assay	0005886 // plasma membrane // inferred from electronic annotation /// 0009897 // external side of plasma membrane // inferred from direct assay /// 0016020 // membrane // inferred from electronic annotation /// 0016021 // integral to membrane // inferred from electronic annotation /// 0019815 // B cell receptor complex // inferred from direct assay	0004888 // transmembrane receptor activity // inferred from electronic annotation /// 0005515 // protein binding // inferred from physical interaction
1417645_at	-2.08063	-1.05702	2.08063	down	Sspn	16651		0005886 // plasma membrane // inferred from electronic annotation /// 0016020 // membrane // inferred from electronic annotation /// 0016021 // integral to membrane // inferred from electronic annotation /// 0030054 // cell junction // inferred from electronic annotation /// 0030133 // transport vesicle // inferred from electronic annotation /// 0042383 // sarcolemma // inferred from direct assay…
1417646_a_at	2.49521	1.31916	2.49521	up	Snx5	69178	0006810 // transport // inferred from electronic annotation /// 0007154 // cell communication // inferred from electronic annotation /// 0015031 // protein transport // inferred from electronic annotation		0005515 // protein binding // inferred from electronic annotation /// 0035091 // phosphoinositide binding // inferred from electronic annotation
1417647_at	2.90641	1.53924	2.90641	up	Snx5	69178	0006810 // transport // inferred from electronic annotation /// 0007154 // cell communication // inferred from electronic annotation /// 0015031 // protein transport // inferred from electronic annotation		0005515 // protein binding // inferred from electronic annotation /// 0035091 // phosphoinositide binding // inferred from electronic annotation
1417653_at	-14.3216	-3.84012	14.3216	down	Pvalb	19293		0005737 // cytoplasm // inferred from direct assay /// 0030424 // axon // inferred from direct assay	0005509 // calcium ion binding // inferred from electronic annotation /// 0046872 // metal ion binding // inferred from electronic annotation
1417655_a_at	2.42231	1.27638	2.42231	up	Srrt	83701	0008283 // cell proliferation // inferred from mutant phenotype /// 0031047 // gene silencing by RNA // inferred from electronic annotation /// 0031053 // primary microRNA processing // inferred from mutant phenotype /// 0031053 // primary microRNA processing // inferred from electronic annotation	0005634 // nucleus // inferred from electronic annotation /// 0005654 // nucleoplasm // inferred from direct assay /// 0005654 // nucleoplasm // inferred from electronic annotation /// 0005737 // cytoplasm // inferred from direct assay /// 0005737 // cytoplasm // inferred from electronic annotation	0005515 // protein binding // inferred from physical interaction /// 0005515 // protein binding // inferred from electronic annotation
1417658_at	-2.05209	-1.03709	2.05209	down	LOC100046166 /// Tbrg4	100046166///21379	0006915 // apoptosis // inferred from electronic annotation /// 0016310 // phosphorylation // inferred from electronic annotation	0005739 // mitochondrion // inferred from direct assay	0004672 // protein kinase activity // inferred from electronic annotation /// 0005515 // protein binding // inferred from electronic annotation /// 0005524 // ATP binding // inferred from electronic annotation
1417663_a_at	-2.27502	-1.18588	2.27502	down	Ndrg3	29812		0005737 // cytoplasm // inferred from sequence or structural similarity
1417664_a_at	-2.42333	-1.27699	2.42333	down	Ndrg3	29812		0005737 // cytoplasm // inferred from sequence or structural similarity
1417667_a_at	-2.68676	-1.42587	2.68676	down	Pter	19212	0009056 // catabolic process // inferred from electronic annotation	0005576 // extracellular region // inferred from electronic annotation	0005515 // protein binding // inferred from physical interaction /// 0008270 // zinc ion binding // inferred from electronic annotation /// 0016787 // hydrolase activity // inferred from electronic annotation /// 0016788 // hydrolase activity, acting on ester bonds // inferred from electronic annotation /// 0046872 // metal ion binding // inferred from electronic annotation
1417668_at	-3.09365	-1.62931	3.09365	down	Rtn4ip1	170728	0008152 // metabolic process // inferred from electronic annotation /// 0055114 // oxidation reduction // inferred from electronic annotation	0005739 // mitochondrion // inferred from direct assay /// 0005739 // mitochondrion // not recorded /// 0005739 // mitochondrion // inferred from electronic annotation	0003824 // catalytic activity // inferred from electronic annotation /// 0005488 // binding // inferred from electronic annotation /// 0008270 // zinc ion binding // inferred from electronic annotation /// 0016491 // oxidoreductase activity // inferred from electronic annotation
1417670_at	-3.27993	-1.71367	3.27993	down	Timm44	21856	0006810 // transport // inferred from electronic annotation /// 0006886 // intracellular protein transport // not recorded /// 0006886 // intracellular protein transport // inferred from electronic annotation /// 0015031 // protein transport // inferred from electronic annotation /// 0055085 // transmembrane transport // inferred from electronic annotation	0005739 // mitochondrion // inferred from direct assay /// 0005739 // mitochondrion // inferred from electronic annotation /// 0005743 // mitochondrial inner membrane // inferred from direct assay /// 0005743 // mitochondrial inner membrane // not recorded /// 0005743 // mitochondrial inner membrane // inferred from electronic annotation /// 0005744 // mitochondrial inner membrane presequence tra…	0000166 // nucleotide binding // inferred from electronic annotation /// 0005515 // protein binding // inferred from electronic annotation /// 0005524 // ATP binding // inferred from electronic annotation /// 0015450 // P-P-bond-hydrolysis-driven protein transmembrane transporter activity // inferred from electronic annotation /// 0019899 // enzyme binding // not recorded /// 0051087 // chaperone…
1417675_a_at	2.59701	1.37685	2.59701	up	Mdn1	100019	0043254 // regulation of protein complex assembly // inferred from electronic annotation	0005634 // nucleus // inferred from electronic annotation	0000166 // nucleotide binding // inferred from electronic annotation /// 0005524 // ATP binding // inferred from electronic annotation /// 0016887 // ATPase activity // inferred from electronic annotation /// 0017111 // nucleoside-triphosphatase activity // inferred from electronic annotation
1417676_a_at	2.03266	1.02337	2.03266	up	Ptpro	19277	0006470 // protein dephosphorylation // inferred from electronic annotation /// 0016311 // dephosphorylation // not recorded /// 0016311 // dephosphorylation // inferred from electronic annotation		0004721 // phosphoprotein phosphatase activity // inferred from electronic annotation /// 0004725 // protein tyrosine phosphatase activity // not recorded /// 0004725 // protein tyrosine phosphatase activity // inferred from electronic annotation /// 0004872 // receptor activity // inferred from electronic annotation /// 0005515 // protein binding // inferred from electronic annotation /// 001678…
1417677_at	2.10075	1.0709	2.10075	up	Opn3	13603	0007165 // signal transduction // inferred from electronic annotation /// 0007186 // G-protein coupled receptor protein signaling pathway // inferred from electronic annotation /// 0007601 // visual perception // inferred from electronic annotation /// 0007602 // phototransduction // inferred from electronic annotation /// 0018298 // protein-chromophore linkage // inferred from electronic annotat…	0016020 // membrane // inferred from electronic annotation /// 0016021 // integral to membrane // inferred from electronic annotation	0004871 // signal transducer activity // inferred from electronic annotation /// 0004872 // receptor activity // inferred from electronic annotation /// 0004930 // G-protein coupled receptor activity // inferred from electronic annotation /// 0009881 // photoreceptor activity // inferred from electronic annotation
1417679_at	3.63319	1.86124	3.63319	up	Gfi1	14581	0006350 // transcription // inferred from electronic annotation /// 0007638 // mechanosensory behavior // inferred from mutant phenotype /// 0009996 // negative regulation of cell fate specification // inferred from mutant phenotype /// 0042472 // inner ear morphogenesis // inferred from mutant phenotype /// 0042491 // auditory receptor cell differentiation // inferred from mutant phenotype /// 0…	0005622 // intracellular // inferred from electronic annotation /// 0005634 // nucleus // inferred from electronic annotation	0003676 // nucleic acid binding // inferred from electronic annotation /// 0003677 // DNA binding // inferred from electronic annotation /// 0008270 // zinc ion binding // inferred from electronic annotation /// 0046872 // metal ion binding // inferred from electronic annotation
1417680_at	-3.80257	-1.92697	3.80257	down	Kcna5	16493	0001666 // response to hypoxia // inferred from electronic annotation /// 0006810 // transport // inferred from electronic annotation /// 0006811 // ion transport // inferred from electronic annotation /// 0006813 // potassium ion transport // inferred from direct assay /// 0006813 // potassium ion transport // not recorded /// 0006813 // potassium ion transport // inferred from electronic annota…	0005794 // Golgi apparatus // inferred from electronic annotation /// 0005886 // plasma membrane // inferred from direct assay /// 0005886 // plasma membrane // inferred from electronic annotation /// 0005887 // integral to plasma membrane // inferred by curator /// 0008076 // voltage-gated potassium channel complex // not recorded /// 0008076 // voltage-gated potassium channel complex // inferre…	0005216 // ion channel activity // inferred from electronic annotation /// 0005244 // voltage-gated ion channel activity // inferred from electronic annotation /// 0005249 // voltage-gated potassium channel activity // inferred from direct assay /// 0005249 // voltage-gated potassium channel activity // inferred from electronic annotation /// 0005267 // potassium channel activity // inferred from…
1417695_a_at	4.95742	2.30959	4.95742	up	Soat1	20652	0006629 // lipid metabolic process // inferred from electronic annotation /// 0008202 // steroid metabolic process // inferred from electronic annotation /// 0008203 // cholesterol metabolic process // inferred from direct assay /// 0008203 // cholesterol metabolic process // not recorded /// 0008203 // cholesterol metabolic process // inferred from electronic annotation /// 0010878 // cholestero…	0005783 // endoplasmic reticulum // inferred from electronic annotation /// 0005789 // endoplasmic reticulum membrane // inferred from electronic annotation /// 0005792 // microsome // inferred from direct assay /// 0005792 // microsome // inferred from electronic annotation /// 0016020 // membrane // not recorded /// 0016020 // membrane // inferred from electronic annotation /// 0016021 // integ…	0000062 // acyl-CoA binding // inferred from electronic annotation /// 0004607 // phosphatidylcholine-sterol O-acyltransferase activity // inferred from electronic annotation /// 0004772 // sterol O-acyltransferase activity // inferred from direct assay /// 0004772 // sterol O-acyltransferase activity // not recorded /// 0004772 // sterol O-acyltransferase activity // inferred from electronic ann…
1417696_at	3.11561	1.63951	3.11561	up	Soat1	20652	0006629 // lipid metabolic process // inferred from electronic annotation /// 0008202 // steroid metabolic process // inferred from electronic annotation /// 0008203 // cholesterol metabolic process // inferred from direct assay /// 0008203 // cholesterol metabolic process // not recorded /// 0008203 // cholesterol metabolic process // inferred from electronic annotation /// 0010878 // cholestero…	0005783 // endoplasmic reticulum // inferred from electronic annotation /// 0005789 // endoplasmic reticulum membrane // inferred from electronic annotation /// 0005792 // microsome // inferred from direct assay /// 0005792 // microsome // inferred from electronic annotation /// 0016020 // membrane // not recorded /// 0016020 // membrane // inferred from electronic annotation /// 0016021 // integ…	0000062 // acyl-CoA binding // inferred from electronic annotation /// 0004607 // phosphatidylcholine-sterol O-acyltransferase activity // inferred from electronic annotation /// 0004772 // sterol O-acyltransferase activity // inferred from direct assay /// 0004772 // sterol O-acyltransferase activity // not recorded /// 0004772 // sterol O-acyltransferase activity // inferred from electronic ann…
1417700_at	2.05898	1.04193	2.05898	up	Rab38	72433	0006810 // transport // inferred from electronic annotation /// 0006996 // organelle organization // not recorded /// 0006996 // organelle organization // inferred from electronic annotation /// 0007264 // small GTPase mediated signal transduction // inferred from electronic annotation /// 0015031 // protein transport // inferred from electronic annotation /// 0060155 // platelet dense granule or…	0005625 // soluble fraction // not recorded /// 0005625 // soluble fraction // inferred from electronic annotation /// 0005626 // insoluble fraction // not recorded /// 0005626 // insoluble fraction // inferred from electronic annotation /// 0005737 // cytoplasm // not recorded /// 0005737 // cytoplasm // inferred from electronic annotation /// 0005783 // endoplasmic reticulum // not recorded ///…	0000166 // nucleotide binding // inferred from electronic annotation /// 0005515 // protein binding // inferred from physical interaction /// 0005525 // GTP binding // not recorded /// 0005525 // GTP binding // inferred from electronic annotation
1417702_a_at	-2.43355	-1.28306	2.43355	down	Hnmt	140483	0001505 // regulation of neurotransmitter levels // traceable author statement /// 0008152 // metabolic process // inferred from electronic annotation /// 0032259 // methylation // inferred from electronic annotation /// 0032259 // methylation // not recorded	0005737 // cytoplasm // inferred from electronic annotation /// 0019717 // synaptosome // not recorded	0008168 // methyltransferase activity // inferred from electronic annotation /// 0008170 // N-methyltransferase activity // inferred from direct assay /// 0016740 // transferase activity // inferred from electronic annotation /// 0046539 // histamine N-methyltransferase activity // not recorded /// 0046539 // histamine N-methyltransferase activity // inferred from electronic annotation
1417703_at	-2.09116	-1.06431	2.09116	down	Pvrl2	19294	0002860 // positive regulation of natural killer cell mediated cytotoxicity directed against tumor cell target // inferred from electronic annotation /// 0002891 // positive regulation of immunoglobulin mediated immune response // inferred from electronic annotation /// 0007155 // cell adhesion // inferred from electronic annotation /// 0007156 // homophilic cell adhesion // inferred from direct …	0005886 // plasma membrane // inferred from electronic annotation /// 0005886 // plasma membrane // inferred from direct assay /// 0005911 // cell-cell junction // inferred from direct assay /// 0005911 // cell-cell junction // inferred from electronic annotation /// 0005915 // zonula adherens // inferred from direct assay /// 0009986 // cell surface // inferred from electronic annotation /// 001…	0004872 // receptor activity // inferred from electronic annotation /// 0005515 // protein binding // inferred from physical interaction /// 0005515 // protein binding // inferred from electronic annotation /// 0042803 // protein homodimerization activity // inferred from direct assay /// 0042803 // protein homodimerization activity // inferred from electronic annotation /// 0050839 // cell adhes…
1417707_at	2.26789	1.18135	2.26789	up	N4bp2l1	100637	0001906 // cell killing // inferred from electronic annotation		0005524 // ATP binding // inferred from electronic annotation
[truncated: 6,503 more rows]
