# Supplementary material for: Microarray Based Gene Expression Analysis of Murine Brown and Subcutaneous Adipose Tissue: Significance with Human
Source: PLoS One. 2015 May 26;10(5):e0127701. doi: 10.1371/journal.pone.0127701 (PMC4444008; doi:10.1371/journal.pone.0127701)
Supplement: S2 Table — The table contains associated p-values for each of the lists for each of the terms. (XLSX) [file pone.0127701.s009.xlsx]

## Sheet: 50 BAT
GO ACCESSION	GO Term	p-value	corrected p-value	Count in Selection	% Count in Selection	Count in Total	% Count in Total
GO:0031672	A band	1.488e-07	6.70329e-05	4	9.7561	20	0.120084
GO:0003779	actin binding	7.73737e-07	0.000243993	8	19.5122	312	1.87331
GO:0015629	actin cytoskeleton	2.61941e-14	2.75338e-11	13	31.7073	258	1.54908
GO:0051015	actin filament binding	0.000429842	0.0521338	3	7.31707	60	0.360252
GO:0031032	actomyosin structure organization	7.1786e-07	0.000238287	4	9.7561	29	0.174122
GO:0006820|GO:0006822	anion transport	0.000977035	0.0919706	5	12.1951	313	1.87932
GO:0005516	calmodulin binding	0.000304153	0.0383651	4	9.7561	132	0.792555
GO:0019752	carboxylic acid metabolic process	0.000714688	0.075124	7	17.0732	620	3.72261
GO:0046942	carboxylic acid transport	0.000739483	0.0764561	4	9.7561	167	1.0027
GO:0055006	cardiac cell development	0.00078551	0.0774079	2	4.87805	17	0.102071
GO:0055013	cardiac muscle cell development	0.00078551	0.0774079	2	4.87805	17	0.102071
GO:0055003	cardiac myofibril assembly	0.000123199	0.0165319	2	4.87805	7	0.0420294
GO:0016406	carnitine O-acyltransferase activity	0.000123199	0.0165319	2	4.87805	7	0.0420294
GO:0004095	carnitine O-palmitoyltransferase activity	5.88498e-05	0.00905263	2	4.87805	5	0.030021
GO:0010927	cellular component assembly involved in morphogenesis	2.57651e-05	0.00451381	4	9.7561	70	0.420294
GO:0043292	contractile fiber	5.2501e-18	1.65559e-14	13	31.7073	135	0.810567
GO:0044449	contractile fiber part	4.07782e-15	5.14365e-12	11	26.8293	119	0.7145
GO:0044444	cytoplasmic part	0.000112404	0.0161118	24	58.5366	4942	29.6728
GO:0044430	cytoskeletal part	3.36285e-07	0.000117828	13	31.7073	976	5.8601
GO:0008092	cytoskeletal protein binding	3.07387e-06	0.000745633	9	21.9512	507	3.04413
GO:0005856	cytoskeleton	4.52266e-08	2.19414e-05	16	39.0244	1347	8.08766
GO:0006631	fatty acid metabolic process	1.85629e-05	0.00344334	6	14.6341	228	1.36896
GO:0015908	fatty acid transport	1.38928e-06	0.000380957	4	9.7561	34	0.204143
GO:0015245	fatty acid transporter activity	0.000164009	0.0215497	2	4.87805	8	0.0480336
GO:0043232	intracellular non-membrane-bounded organelle	8.44899e-06	0.00166521	18	43.9024	2493	14.9685
GO:0010876	lipid localization	0.000825639	0.0801107	4	9.7561	172	1.03272
GO:0006869	lipid transport	0.000644751	0.0701096	4	9.7561	161	0.966677
GO:0015909	long-chain fatty acid transport	1.78575e-05	0.00341288	3	7.31707	21	0.126088
GO:0031430	M band	0.000384188	0.0475102	2	4.87805	12	0.0720504
GO:0032787	monocarboxylic acid metabolic process	0.000118323	0.0165319	6	14.6341	318	1.90934
GO:0015718	monocarboxylic acid transport	2.72549e-05	0.00464575	4	9.7561	71	0.426298
GO:0003774	motor activity	1.26602e-06	0.000362938	6	14.6341	143	0.858601
GO:0050879	multicellular organismal movement	2.23861e-07	8.82413e-05	4	9.7561	22	0.132092
GO:0055001	muscle cell development	3.38526e-05	0.00561853	4	9.7561	75	0.450315
GO:0042692	muscle cell differentiation	0.000519296	0.0605532	4	9.7561	152	0.912639
GO:0006936	muscle contraction	3.6905e-14	3.32507e-11	10	24.3902	100	0.60042
GO:0005859	muscle myosin complex	1.15125e-06	0.000345751	3	7.31707	9	0.0540378
GO:0061061	muscle structure development	0.000468691	0.055773	5	12.1951	266	1.59712
GO:0003012	muscle system process	2.50958e-15	3.95689e-12	11	26.8293	114	0.684479
GO:0050881	musculoskeletal movement	2.23861e-07	8.82413e-05	4	9.7561	22	0.132092
GO:0030016	myofibril	2.5685e-18	1.61992e-14	13	31.7073	128	0.768538
GO:0030239	myofibril assembly	2.70508e-07	0.000100356	4	9.7561	23	0.138097
GO:0016459	myosin complex	1.42244e-10	9.96792e-08	7	17.0732	62	0.372261
GO:0032982	myosin filament	6.1722e-06	0.00129758	3	7.31707	15	0.090063
GO:0016460	myosin II complex	2.25365e-06	0.000592228	3	7.31707	11	0.0660462
GO:0043228	non-membrane-bounded organelle	8.44899e-06	0.00166521	18	43.9024	2493	14.9685
GO:0016416	O-palmitoyltransferase activity	5.88498e-05	0.00905263	2	4.87805	5	0.030021
GO:0044422	organelle part	0.000607018	0.0673124	22	53.6585	4745	28.4899
GO:0006082	organic acid metabolic process	0.00103181	0.0943114	7	17.0732	660	3.96277
GO:0015849	organic acid transport	0.000756179	0.0769213	4	9.7561	168	1.00871
GO:0015711	organic anion transport	0.000111223	0.0161118	5	12.1951	195	1.17082
GO:0043436	oxoacid metabolic process	0.000952251	0.0909958	7	17.0732	651	3.90874
GO:0016409	palmitoyltransferase activity	0.00109228	0.0984127	2	4.87805	20	0.120084
GO:0006937	regulation of muscle contraction	0.000675967	0.0722582	3	7.31707	70	0.420294
GO:0090257	regulation of muscle system process	0.00110975	0.0985778	3	7.31707	83	0.498349
GO:0030017	sarcomere	1.22257e-15	2.5702e-12	11	26.8293	107	0.64245
GO:0045214|GO:0006938	sarcomere organization	0.000528063	0.0605532	2	4.87805	14	0.0840588
GO:0003009	skeletal muscle contraction	2.22342e-08	1.2748e-05	4	9.7561	13	0.0780546
GO:0031444	slow-twitch skeletal muscle fiber contraction	5.91263e-06	0.00128587	2	4.87805	2	0.0120084
GO:0055002	striated muscle cell development	2.03969e-05	0.00367545	4	9.7561	66	0.396277
GO:0051146	striated muscle cell differentiation	0.000173422	0.0223214	4	9.7561	114	0.684479
GO:0006941	striated muscle contraction	2.99621e-06	0.000745633	4	9.7561	41	0.246172
GO:0005865	striated muscle thin filament	4.49375e-13	3.54268e-10	6	14.6341	14	0.0840588
GO:0014706	striated muscle tissue development	0.000998236	0.0925844	4	9.7561	181	1.08676
GO:0005200	structural constituent of cytoskeleton	0.00010151	0.0152431	3	7.31707	37	0.222156
GO:0008307	structural constituent of muscle	0.000608354	0.0673124	2	4.87805	15	0.090063
GO:0003008	system process	3.54066e-08	1.86087e-05	14	34.1463	965	5.79406
GO:0005861	troponin complex	2.19623e-09	1.38513e-06	4	9.7561	8	0.0480336
GO:0031014	troponin T binding	3.53651e-05	0.00571905	2	4.87805	4	0.0240168
GO:0014721	twitch skeletal muscle contraction	5.91263e-06	0.00128587	2	4.87805	2	0.0120084
GO:0003010	voluntary skeletal muscle contraction	5.91263e-06	0.00128587	2	4.87805	2	0.0120084

## Sheet: 50 WAT
GO ACCESSION	GO Term	p-value	corrected p-value	Count in Selection	% Count in Selection	Count in Total	% Count in Total
GO:0002253	activation of immune response	0.000119917	0.015579	4	10.8108	112	0.672471
GO:0002438	acute inflammatory response to antigenic stimulus	0.000225489	0.022494	2	5.40541	10	0.060042
GO:0002250	adaptive immune response	0.00143529	0.0826604	3	8.10811	98	0.588412
GO:0002460	adaptive immune response based on somatic recombination of immune receptors built from immunoglobulin superfamily domains	0.00143529	0.0826604	3	8.10811	98	0.588412
GO:0019731|GO:0006961|GO:0019733	antibacterial humoral response	5.04712e-05	0.00881093	2	5.40541	5	0.030021
GO:0001788	antibody-dependent cellular cytotoxicity	5.04712e-05	0.00881093	2	5.40541	5	0.030021
GO:0003823	antigen binding	0.000359949	0.0304667	2	5.40541	61	0.366256
GO:0019730|GO:0006960|GO:0019735	antimicrobial humoral response	7.55977e-05	0.0111136	2	5.40541	6	0.0360252
GO:0042113	B cell activation	5.05239e-08	4.03206e-05	6	16.2162	90	0.540378
GO:0019724	B cell mediated immunity	0.000660645	0.0479298	3	8.10811	75	0.450315
GO:0019815|GO:0042570	B cell receptor complex	0.000140709	0.0170881	2	5.40541	8	0.0480336
GO:0050853	B cell receptor signaling pathway	0.000757883	0.0498094	2	5.40541	18	0.108076
GO:0001775	cell activation	3.27163e-08	3.04608e-05	9	24.3243	321	1.92735
GO:0001906	cell killing	0.00171631	0.0946178	2	5.40541	27	0.162113
GO:0071944	cell periphery	1.13136e-06	0.000451442	19	51.3514	2956	17.7484
GO:0009986|GO:0009928|GO:0009929	cell surface	2.56295e-09	3.57939e-06	11	29.7297	442	2.65386
GO:0006956	complement activation	8.07012e-05	0.0115596	3	8.10811	37	0.222156
GO:0006958	complement activation, classical pathway	4.71295e-05	0.00881093	3	8.10811	31	0.18613
GO:0009897	external side of plasma membrane	9.76005e-13	4.80281e-09	11	29.7297	212	1.27289
GO:0048534	hematopoietic or lymphoid organ development	1.37052e-05	0.00319009	7	18.9189	356	2.1375
GO:0030097	hemopoiesis	5.92503e-06	0.00150451	7	18.9189	313	1.87932
GO:0006959	humoral immune response	0.000279426	0.025177	3	8.10811	56	0.336235
GO:0002455	humoral immune response mediated by circulating immunoglobulin	7.42747e-05	0.0111136	3	8.10811	36	0.216151
GO:0002524	hypersensitivity	0.000105684	0.0140569	2	5.40541	7	0.0420294
GO:0006955	immune response	6.04367e-05	0.0102309	7	18.9189	449	2.69589
GO:0002429	immune response-activating cell surface receptor signaling pathway	0.00025082	0.0237486	3	8.10811	54	0.324227
GO:0002757	immune response-activating signal transduction	0.000713433	0.0498094	3	8.10811	77	0.462324
GO:0002768	immune response-regulating cell surface receptor signaling pathway	0.000377657	0.0314885	3	8.10811	62	0.372261
GO:0002764	immune response-regulating signaling pathway	0.000984117	0.0610847	3	8.10811	86	0.516362
GO:0002520	immune system development	1.6277e-06	0.000606193	8	21.6216	374	2.24557
GO:0002376	immune system process	1.71948e-12	4.80281e-09	17	45.9459	881	5.2897
GO:0019814	immunoglobulin complex	3.92012e-06	0.00115259	3	8.10811	14	0.0840588
GO:0042571	immunoglobulin complex, circulating	0.000140709	0.0170881	2	5.40541	8	0.0480336
GO:0016064	immunoglobulin mediated immune response	0.000414736	0.033098	3	8.10811	64	0.384269
GO:0002437	inflammatory response to antigenic stimulus	0.000845828	0.0536942	2	5.40541	19	0.11408
GO:0016021	integral to membrane	0.000467743	0.0362913	19	51.3514	4370	26.2384
GO:0031224	intrinsic to membrane	0.00069542	0.049806	19	51.3514	4495	26.9889
GO:0045321	leukocyte activation	1.10108e-08	1.2302e-05	9	24.3243	283	1.69919
GO:0002521	leukocyte differentiation	1.63151e-07	0.000101269	7	18.9189	183	1.09877
GO:0001909	leukocyte mediated cytotoxicity	0.000596132	0.0438185	2	5.40541	16	0.0960673
GO:0002443|GO:0019723|GO:0042087	leukocyte mediated immunity	0.0018468	0.099201	3	8.10811	107	0.64245
GO:0046649	lymphocyte activation	1.60159e-09	2.98235e-06	9	24.3243	227	1.36295
GO:0031294	lymphocyte costimulation	0.000329766	0.0287842	2	5.40541	12	0.0720504
GO:0030098|GO:0046650	lymphocyte differentiation	7.30898e-07	0.000408305	6	16.2162	141	0.846593
GO:0002449	lymphocyte mediated immunity	0.00108692	0.065999	3	8.10811	89	0.534374
GO:0010324	membrane invagination	0.000757883	0.0498094	2	5.40541	18	0.108076
GO:0002444	myeloid leukocyte mediated immunity	0.00124425	0.0739448	2	5.40541	23	0.138097
GO:0006911	phagocytosis, engulfment	0.000757883	0.0498094	2	5.40541	18	0.108076
GO:0006910	phagocytosis, recognition	0.000522367	0.0394341	2	5.40541	15	0.090063
GO:0005886|GO:0005904	plasma membrane	3.3877e-06	0.00105138	18	48.6486	2858	17.16
GO:0044459	plasma membrane part	2.29908e-06	0.000755499	13	35.1351	1262	7.5773
GO:0002675	positive regulation of acute inflammatory response	0.00147116	0.0838612	2	5.40541	25	0.150105
GO:0002866	positive regulation of acute inflammatory response to antigenic stimulus	0.000275201	0.025177	2	5.40541	11	0.0660462
GO:0002821	positive regulation of adaptive immune response	0.00025082	0.0237486	3	8.10811	54	0.324227
GO:0002824	positive regulation of adaptive immune response based on somatic recombination of immune receptors built from immunoglobulin superfamily domains	0.00025082	0.0237486	3	8.10811	54	0.324227
GO:0050871	positive regulation of B cell activation	0.000224181	0.022494	3	8.10811	52	0.312219
GO:0002714	positive regulation of B cell mediated immunity	0.000757883	0.0498094	2	5.40541	18	0.108076
GO:0050867	positive regulation of cell activation	0.000406267	0.032892	4	10.8108	154	0.924647
GO:0031349	positive regulation of defense response	0.00170238	0.0946178	3	8.10811	104	0.624437
GO:0002885	positive regulation of hypersensitivity	0.000225489	0.022494	2	5.40541	10	0.060042
GO:0002699	positive regulation of immune effector process	0.0017497	0.0948975	3	8.10811	105	0.630441
GO:0050778	positive regulation of immune response	4.27776e-06	0.00119486	6	16.2162	191	1.1468
GO:0002684	positive regulation of immune system process	7.73215e-06	0.00187802	7	18.9189	326	1.95737
GO:0002891	positive regulation of immunoglobulin mediated immune response	0.000757883	0.0498094	2	5.40541	18	0.108076
GO:0050729	positive regulation of inflammatory response	0.000187776	0.0197921	3	8.10811	49	0.294206
GO:0002863	positive regulation of inflammatory response to antigenic stimulus	4.89243e-06	0.00130147	3	8.10811	15	0.090063
GO:0002696	positive regulation of leukocyte activation	0.000358456	0.0304667	4	10.8108	149	0.894626
GO:0070665	positive regulation of leukocyte proliferation	0.000826916	0.0530971	3	8.10811	81	0.48634
GO:0051251	positive regulation of lymphocyte activation	0.000267657	0.0249204	4	10.8108	138	0.82858
GO:0050671	positive regulation of lymphocyte proliferation	0.000740806	0.0498094	3	8.10811	78	0.468328
GO:0032946	positive regulation of mononuclear cell proliferation	0.00076884	0.049942	3	8.10811	79	0.474332
GO:0002888	positive regulation of myeloid leukocyte mediated immunity	0.000180652	0.0194074	2	5.40541	9	0.0540378
GO:0050870	positive regulation of T cell activation	0.00123422	0.0739448	3	8.10811	93	0.558391
GO:0001812	positive regulation of type I hypersensitivity	0.000140709	0.0170881	2	5.40541	8	0.0480336
GO:0002894	positive regulation of type II hypersensitivity	0.000180652	0.0194074	2	5.40541	9	0.0540378
GO:0001798	positive regulation of type IIa hypersensitivity	0.000180652	0.0194074	2	5.40541	9	0.0540378
GO:0072376	protein activation cascade	0.000102133	0.0139158	3	8.10811	40	0.240168
GO:0016925|GO:0006485|GO:0016927	protein sumoylation	0.00045337	0.0356716	2	5.40541	14	0.0840588
GO:0002864	regulation of acute inflammatory response to antigenic stimulus	0.000522367	0.0394341	2	5.40541	15	0.090063
GO:0002819	regulation of adaptive immune response	1.0627e-06	0.000451442	5	13.5135	81	0.48634
GO:0002822	regulation of adaptive immune response based on somatic recombination of immune receptors built from immunoglobulin superfamily domains	1.0627e-06	0.000451442	5	13.5135	81	0.48634
GO:0050864	regulation of B cell activation	0.000539784	0.0402057	3	8.10811	70	0.420294
GO:0002712	regulation of B cell mediated immunity	7.42747e-05	0.0111136	3	8.10811	36	0.216151
GO:0050865	regulation of cell activation	0.00161605	0.0911903	4	10.8108	223	1.33894
GO:0002883	regulation of hypersensitivity	0.000389163	0.0319706	2	5.40541	13	0.0780546
GO:0002697	regulation of immune effector process	2.56358e-05	0.0053041	5	13.5135	155	0.930651
GO:0050776	regulation of immune response	1.83068e-06	0.000639175	7	18.9189	262	1.5731
GO:0002682	regulation of immune system process	1.54728e-05	0.00345747	8	21.6216	508	3.05014
GO:0002889	regulation of immunoglobulin mediated immune response	7.42747e-05	0.0111136	3	8.10811	36	0.216151
GO:0002861	regulation of inflammatory response to antigenic stimulus	2.43442e-05	0.00523059	3	8.10811	25	0.150105
GO:0002694	regulation of leukocyte activation	0.00138917	0.0816882	4	10.8108	214	1.2849
GO:0002703	regulation of leukocyte mediated immunity	9.68585e-05	0.0135271	4	10.8108	106	0.636445
GO:0051249	regulation of lymphocyte activation	0.000929919	0.0583692	4	10.8108	192	1.15281
GO:0002706	regulation of lymphocyte mediated immunity	6.3196e-05	0.0103834	4	10.8108	95	0.570399
GO:0002886	regulation of myeloid leukocyte mediated immunity	0.00103575	0.0635832	2	5.40541	21	0.126088
GO:0001810	regulation of type I hypersensitivity	0.000180652	0.0194074	2	5.40541	9	0.0540378
GO:0002892	regulation of type II hypersensitivity	0.000180652	0.0194074	2	5.40541	9	0.0540378
GO:0001796	regulation of type IIa hypersensitivity	0.000180652	0.0194074	2	5.40541	9	0.0540378
GO:0038023	signaling receptor activity	0.00172761	0.0946178	7	18.9189	782	4.69529
GO:0042110	T cell activation	8.61365e-07	0.000437445	6	16.2162	145	0.870609
GO:0031295	T cell costimulation	0.000329766	0.0287842	2	5.40541	12	0.0720504
GO:0030217|GO:0042112|GO:0046652	T cell differentiation	6.99464e-08	4.88432e-05	6	16.2162	95	0.570399
GO:0002445	type II hypersensitivity	5.04712e-05	0.00881093	2	5.40541	5	0.030021
GO:0001794	type IIa hypersensitivity	5.04712e-05	0.00881093	2	5.40541	5	0.030021
