# Supplementary material for: Microarray Based Gene Expression Analysis of Murine Brown and Subcutaneous Adipose Tissue: Significance with Human
Source: PLoS One. 2015 May 26;10(5):e0127701. doi: 10.1371/journal.pone.0127701 (PMC4444008; doi:10.1371/journal.pone.0127701)
Supplement: S3 Table — The p value cut-off for the list generated was set at 0.1 for selectivity of gene sets which are highly functional in either of the tissues. (XLSX) [file pone.0127701.s010.xlsx]

## Sheet: Significant Gene Sets for inhou
Name	Type	Total Entities	Expanded # of Entities	# of Measured Entities	Measured Entities	Median change	p-value	Gene Set Category
T-cell receptor -> CREBBP signaling	Pathway	36	176	30	CD28, CD22, PTPRC, LCK, CD3D, CD3G, CD8B, PTPN6, ITK, CD8A, CD72, LAT, IL16, LCP2, CD86, CTLA4, PIK3CD, PLCG2, SYK, CAMK4, VAV1, PIK3CG, ZAP70, PIK3R5, PDCD1, FYN, BTK, LYN, CREBBP, PIK3R4	7.62854	2.82504e-10	Ariadne Receptor Signaling Pathways
T-cell receptor -> ATF/CREB signaling	Pathway	49	195	38	CD28, CD22, PTPRC, LCK, CD3D, CD3G, PRKCB, CD8B, PTPN6, ITK, CD8A, CD72, LAT, IL16, LCP2, CD86, CTLA4, PIK3CD, PLCG2, SYK, VAV1, PIK3CG, ZAP70, PRKD2, PIK3R5, PDCD1, PRKCQ, PRKCD, CREB1, PTK2B, FYN, BTK, ATF2, LYN, PRKCA, PIK3R4, RPS6KA5, MAP3K1	6.81557	1.69313e-08	Ariadne Receptor Signaling Pathways
T-cell receptor -> AP-1 signaling	Pathway	44	180	32	CD28, CD22, PTPRC, LCK, CD3D, CD3G, CD8B, PTPN6, ITK, CD8A, CD72, LAT, RASGRP1, IL16, LCP2, CD86, CTLA4, PIK3CD, PLCG2, SYK, VAV1, PIK3CG, ZAP70, PIK3R5, PDCD1, FYN, BTK, LYN, GRB2, PIK3R4, NRAS, RALA	7.62854	1.74203e-08	Ariadne Receptor Signaling Pathways
T-cell receptor -> NF-kB signaling	Pathway	38	176	41	CD28, CD22, PTPRC, LCK, CD3D, CD3G, CD8B, PTPN6, ITK, CD8A, MALT1, CD72, LAT, IL16, LCP2, CD86, CTLA4, IKBKE, PIK3CD, PLCG2, SYK, VAV1, CARD11, PIK3CG, ZAP70, PIK3R5, IKBKB, PDCD1, PRKCQ, FYN, BTK, RELB, LYN, CHUK, NFKBIA, NFKB1, PIK3R4, REL, NFKB2, IKBKG, BCL10	6.59588	1.9197e-07	Ariadne Receptor Signaling Pathways
T-cell receptor -> STAT signaling	Pathway	24	142	20	CD28, CD22, PTPRC, LCK, CD3D, CD3G, CD8B, PTPN6, CD8A, CD72, IL16, CD86, CTLA4, ZAP70, PDCD1, STAT1, STAT3, FYN, JAK2, STAT6	9.48772	4.65119e-07	Ariadne Receptor Signaling Pathways
T Cell Activation	Pathway	80	957	254	MYH1, MYOT, MYH4, ACTA1, MYH2, MYL2, SPIB, MYLPF, CD28, NEB, ICOS, PTPRC, LCK, MYO5B, LTB, CORO1A, EGR3, BTLA, CD3D, CD3G, PRKCB, MYL3, MYH7, CD8B, PTPN6, CYP2B6, CLCF1, MYH6, ACTN3, NFKBIE, ITK, EZR, TPM2, MYL1, MYOZ2, LCP1, CD247, SPIC, CD8A, TNFSF11, LDB3, TPM3, LAT, RASGRP1, RAC2, DCLK1, IL16, CNN2, FYB, ARHGAP4, LCP2, ACTN2, FSCN1, CD86, STK17B, MAP4K1, BLK, GRAP2, WAS, LSP1, MYO5C, ACTR2, M…	2.53898	5.11742e-07	Ariadne Cell Signaling Pathways
T-cell receptor -> NFATC signaling	Pathway	37	172	34	CD28, CD22, PTPRC, LCK, CD3D, CD3G, CD8B, PTPN6, ITK, CD8A, CD72, LAT, IL16, LCP2, CD86, CTLA4, PIK3CD, PLCG2, SYK, VAV1, PIK3CG, ZAP70, PIK3R5, PDCD1, NFATC2, FYN, BTK, NFATC1, LYN, PIK3R4, CHP, PPP3R1, NFATC3, NFAT5	6.86352	5.16898e-07	Ariadne Receptor Signaling Pathways
NK Cell Activation	Pathway	59	539	126	SPIB, LCK, LTB, EGR3, CD69, PRKCB, TSPAN32, PTPN6, CLCF1, CD37, TSPAN18, CD247, SPIC, TNFSF11, CD53, THY1, LAT, RASGRP1, RAC2, ITGAL, DCLK1, IL16, ARHGAP4, LCP2, BLK, GRAP2, PIK3CD, PLCG2, SYK, CAMK4, KLRC1, ITGB2, VAV1, EGR2, GRAP, ITGA4, CAMK2D, CAMK1D, ETS1, TNFSF13B, ITPKA, PIK3CG, ZAP70, ITGB7, IL7, SP4, RASGRP2, DUSP2, PRKD2, CSK, IL21, PLCXD2, PIK3R5, KLRD1, ESM1, HCST, ELF1, RAB27A, ITPR3…	3.56897	1.46616e-05	Ariadne Cell Signaling Pathways
CD2 -> NFATC1 signaling	Pathway	15	142	16	PTPRC, LCK, CD3D, CD3G, CD8B, CD2, ITK, CD8A, LAT, LCP2, VAV1, ZAP70, FYN, NFATC1, CHP, PPP3R1	10.6633	2.92153e-05	Ariadne Receptor Signaling Pathways
Adipocytokine Signaling	Pathway	52	792	266	FABP3, SLC27A2, CPT1B, ELOVL3, TNFRSF13C, IL7R, PPARA, LTB, ACAA2, ACOT11, CD27, CLCF1, GK, NFKBIE, PGAM2, TNFRSF13B, IL2RG, TNFSF11, SLC25A20, IL22RA2, LEPR, IL16, DLAT, LDHB, STAT4, ME3, ACO2, PLA2G2D, MAP4K1, FBP2, HADHA, ACADVL, GRAP2, FBP1, IDH3A, IKBKE, PLCG2, ECI1, CLYBL, CD40, ACAT1, PFKL, LBR, ENPP1, COQ6, PDHB, TNFRSF18, PDK4, EHHADH, PRKAA2, HK2, GRAP, IL2RB, COQ7, OGDH, DLD, ACADL, RA…	-2.07487	0.000765606	Ariadne Cell Signaling Pathways
Fatty acid oxidation	Pathway	73	99	31	SLC27A2, CPT1B, ACAA2, HADHA, ACADVL, ECI1, ACAT1, MECR, EHHADH, ACADL, ACADS, HADHB, ECHS1, CPT2, ACSL1, Acaa1b, HADH, HSD17B10, GCDH, ACAD10, ACADM, ACAD11, ACAD8, ECI2, ACAT2, CPT1A, ACSL5, PECR, ACSL3, ACSL6, ACADSB	-4.11442	0.00133648	Ariadne Metabolic Pathways
Tricarboxylic acid cycle	Pathway	55	71	24	DLAT, ACO2, IDH3A, PDHB, OGDH, DLD, IDH3B, SUCLG1, IDH3G, CS, SUCLA2, PDHA1, SDHB, DLST, FH, SDHA, IDH2, MDH2, PKM2, SUCLG2, ACLY, ACO1, MDH1, IDH1	-4.39442	0.0027031	Ariadne Metabolic Pathways
EphrinR -> actin signaling	Pathway	15	216	75	MYOT, ACTA1, NEB, CORO1A, ACTN3, EZR, TPM2, MYOZ2, LCP1, LDB3, TPM3, CNN2, FYB, ACTN2, FSCN1, STK17B, WAS, LSP1, ACTR2, ARPC2, MYOZ1, PLEK, SH2B2, TES, PDLIM5, SGPP1, WIPF1, AIF1, VASP, PSTPIP1, ABRA, MYH9, SYNPO2, ACTC1, RHOA, OPHN1, TMOD4, EPB49, FNBP4, ANLN, ACTB, ROCK1, CAP1, MSN, ABLIM1, MARCKS, IL17RE, FERMT2, ACTR3, DMD, SORBS3, GAS2, CFL1, ARPC5, MYL12B, RHOG, CAPZA1, CGNL1, EPB41L3, ACTG…	2.21668	0.0057197	Ariadne Receptor Signaling Pathways
SomatostatinR -> ATF1/TP53 signaling	Pathway	8	26	5	ADCY7, PRKAR2B, ADCY3, ADCY9, PRKACA	-4.7087	0.00635127	Ariadne Receptor Signaling Pathways
IL7R -> STAT signaling	Pathway	9	9	6	IL7R, IL2RG, IL7, JAK1, STAT1, STAT3	4.82208	0.00673855	Ariadne Receptor Signaling Pathways
Axon Guidance	Pathway	58	1051	250	MYH1, MYOT, MYH4, ACTA1, MYH2, CCL19, MYL2, MYLPF, NEB, CCR7, GPR18, MYO5B, CCL21, TOP2A, CORO1A, EGR3, CCR6, CXCR5, MYL3, MYH7, ADCY7, GPR183, MYH6, ACTN3, PLXNC1, EZR, TPM2, MYL1, MYOZ2, LCP1, ELL3, SEMA4F, THY1, LDB3, TPM3, RASGRP1, RAC2, ITGAL, CNN2, FYB, ARHGAP4, ACTN2, MICAL1, CXCR4, FSCN1, CCL5, STK17B, SNCG, CXCL13, WAS, LSP1, MYO5C, ACTR2, MYO1G, CXCL12, CCR9, ARPC2, MYOZ1, CXCR6, PLEK, …	2.46258	0.0075518	Ariadne Cell Signaling Pathways
Ubiquinoine biosynthesis	Pathway	35	32	6	GPD2, ETFDH, COQ6, COQ7, COQ5, COQ3	-5.75715	0.00780083	Ariadne Metabolic Pathways
Ubiquinoine biosynthesis (human)	Pathway	35	32	6	GPD2, ETFDH, COQ6, COQ7, COQ5, COQ3	-5.75715	0.00780083	Ariadne Metabolic Pathways
Ubiquinoine biosynthesis (rat)	Pathway	35	32	6	GPD2, ETFDH, COQ6, COQ7, COQ5, COQ3	-5.75715	0.00780083	Ariadne Metabolic Pathways
CD2 -> STAT signaling	Pathway	8	8	5	LCK, CD2, ZAP70, STAT1, STAT3	5.05085	0.00946177	Ariadne Receptor Signaling Pathways
IGF1R -> CEBPA/FOXO1A signaling	Pathway	12	26	7	RUNX3, PIK3CD, RUNX2, PIK3CG, PIK3R5, IGF1, PIK3R4	5.11752	0.0124206	Ariadne Receptor Signaling Pathways
TNFRSF5/13B -> NFATC1 signaling	Pathway	15	27	9	TNFRSF13B, PIK3CD, CD40, TNFSF13B, PIK3CG, PIK3R5, CBL, NFATC1, PIK3R4	5.11752	0.0127085	Ariadne Receptor Signaling Pathways
Guanylate Cyclase Pathway	Pathway	36	1219	251	MYOT, ACTA1, SLC4A4, NEB, PTPRC, CORO1A, HIST1H2AE, HELLS, RASSF5, ADCY7, SLC38A1, ACTN3, EZR, TPM2, MYOZ2, LCP1, HVCN1, CLIC5, EVL, LDB3, KIF11, TPM3, DCLK1, TUBA8, CNN2, FYB, NUSAP1, ACTN2, MICAL1, RACGAP1, FSCN1, CENPF, PLA2G2D, PML, STK17B, P2RX5, SNCG, BRCA1, WAS, LSP1, ACTR2, MBD4, ARPC2, MYOZ1, PLCG2, CAMK4, PLEK, SIRT3, LMNB1, TUBB, ATP1A2, SH2B2, PRKAR2B, TES, KIF20B, PDLIM5, CAMK2D, SGP…	2.46489	0.013696	Ariadne Cell Signaling Pathways
Tight Junction Assembly (JAMs)	Pathway	32	119	20	MYH1, MYH4, ACTA1, MYH2, MYBPC1, MYH7, MYH6, CXADR, MYBPC2, MYOM1, INADL, RHOA, JAM2, CLDN12, CGNL1, TIAM1, MYH8, MYH3, LIN7A, CLDN10	-2.79247	0.0138594	Ariadne Cell Process Pathways
Mast Cell Activation	Pathway	64	558	139	SPIB, LCK, LTB, EGR3, PRKCB, CYP2B6, CLCF1, NFKBIE, CD247, SPIC, TNFSF11, LAT, RASGRP1, RAC2, DCLK1, IL16, ARHGAP4, LCP2, PLA2G2D, BLK, GRAP2, IKBKE, PIK3CD, PLCG2, SYK, CAMK4, VAV1, EGR2, GRAP, CAMK2D, CAMK1D, ETS1, TNFSF13B, ITPKA, PTGES2, PIK3CG, ZAP70, TAOK3, IL7, SP4, RASGRP2, DUSP2, PRKD2, CSK, IL21, PLCXD2, PIK3R5, IKBKB, PLA2G12A, CYP2U1, ELF1, RAB27A, ITPR3, CYP2J2, TNFSF8, EXOC6, PRKCQ,…	2.80491	0.0141082	Ariadne Cell Signaling Pathways
Glucose metabolism	Pathway	68	118	27	PGAM2, DLAT, LDHB, FBP2, FBP1, ACPL2, PFKL, PDHB, HK2, DLD, PFKM, ACYP2, PDHA1, ENO3, GALM, ACPP, Gapdh, ALDOA, GPI, TPI1, PKM2, PGAM1, ENO1, PGM1, PGK1, HK1, ENO2	-3.41564	0.0174935	Ariadne Metabolic Pathways
FcIgER -> NFATC1 signaling	Pathway	13	18	9	LCK, CD247, LAT, LCP2, SYK, ZAP70, NFATC1, CHP, PPP3R1	6.59588	0.0197095	Ariadne Receptor Signaling Pathways
omega-3-fatty acid metabolism	Pathway	107	221	30	SLC27A2, ACAA2, CYP2B6, PLA2G2D, HADHA, EHHADH, ACOT2, Acot1, PTGES2, HADHB, ECHS1, ACSL1, PLA2G12A, CYP2U1, CYP2D6, Acaa1b, CYP2J2, HADH, HSD17B10, ELOVL1, CYP1A1, PLA2G4A, HSD17B12, ACOT4, ACSL5, PLA2G5, ACSL3, ACSL6, PTGS1, CYP4B1	-3.96979	0.0204207	Ariadne Metabolic Pathways
Malonate, propanoate and beta-alanine metabolism	Pathway	99	121	29	ACAA2, HADHA, ACAT1, EHHADH, MCEE, SUCLG1, ACACB, HADHB, ECHS1, SUCLA2, DPYD, Acaa1b, HIBCH, ACADM, PCCB, ACSS2, PCCA, SMS, MLYCD, ACSS1, ACAT2, GLUL, MUT, SUCLG2, AOX1, ALDH6A1, ALDH9A1, ACACA, ACADSB	-3.6272	0.0209946	Ariadne Metabolic Pathways
FcIgER -> ELK-SRF signaling	Pathway	34	68	23	LCK, PRKCB, CD247, LAT, RASGRP1, LCP2, PIK3CD, SYK, VAV1, PIK3CG, ZAP70, PRKD2, PIK3R5, PRKCQ, PRKCD, GRB2, PRKCA, PIK3R4, SRF, PAK1, NRAS, RALA, ELK4	4.72689	0.0249268	Ariadne Receptor Signaling Pathways
Cell cycle	Pathway	140	585	153	MKI67, TOP2A, BIRC5, HIST1H2AE, BUB1, MCM5, CDC20, CDCA8, CDCA5, MCM6, CENPE, CCND3, CCNB2, ELL3, SMC4, MCM2, CCNA2, DBF4, CENPF, MCM3, KIF2C, CDT1, BRCA1, CDK1, SPC25, INCENP, USP2, KIF22, BUB1B, AURKB, NEK2, PRKAR2B, SMC2, CDC6, CDC25B, FEN1, MCM4, DNMT1, CDC7, CLSPN, LIG1, CCND2, FBXO5, POLE2, CDCA3, MLF1, DTX1, MCM7, MEGF9, CHEK1, TACC3, TFDP2, MYC, ESPL1, CENPL, ATM, E2F8, H2AFX, TTK, CENPI,…	2.91567	0.0284622	Ariadne Cell Process Pathways
Gap Junction Regulation	Pathway	51	661	126	CCL19, CCR7, LCK, GPR18, CCL21, CCR6, CXCR5, PRKCB, ADCY7, GPR183, CNR2, RASGRP1, CXCR4, CCL5, BLK, GRAP2, CXCL13, CDK1, CXCL12, CCR9, PLCG2, CXCR6, GJA1, NRG4, RAPGEF6, PRKAR2B, GRAP, ADCY3, TAOK3, RASA2, FGF13, CXCR3, GPR65, RASGRP2, P2RY13, DUSP2, PRKD2, CSK, ADCY9, RAPGEF4, PLCXD2, CCL22, PANX1, PTGER4, VEGFA, ITPR3, FFAR2, PDGFD, CKLF, PRKCQ, PLCL2, RAP2B, PRKCD, GNAI2, LPAR1, PRKACA, VEGFB,…	2.70016	0.0321891	Ariadne Cell Signaling Pathways
Glycogen metabolism	Pathway	37	55	14	AGL, GBE1, ENPP1, HK2, PYGM, PYGL, GYS2, GALM, PPA2, GYS1, UGP2, GPI, PGM1, HK1	-3.3241	0.0328067	Ariadne Metabolic Pathways
VasopressinR1 -> STAT signaling	Pathway	16	50	13	PRKCB, PLCG2, PRKD2, PLCXD2, PRKCQ, PLCL2, PRKCD, STAT1, STAT3, PTK2B, JAK2, PLCD3, PRKCA	3.55615	0.0336563	Ariadne Receptor Signaling Pathways
CD19 -> AP-1/ELK-SRF signaling	Pathway	29	63	21	CR2, PRKCB, RASGRP1, CD19, PIK3CD, PLCG2, SYK, VAV1, PIK3CG, PRKD2, PIK3R5, PRKCQ, PRKCD, BTK, LYN, PRKCA, PIK3R4, SRF, NRAS, RALA, ELK4	4.48311	0.0343689	Ariadne Receptor Signaling Pathways
NTRK -> FOXO/MYCN signaling	Pathway	19	31	5	NTRK3, PIK3CD, PIK3CG, PIK3R5, PIK3R4	4.48311	0.0355073	Ariadne Receptor Signaling Pathways
Alanine metabolism	Pathway	42	48	6	DLAT, PDHB, DLD, PDHA1, CRAT, GPT	-4.46708	0.035521	Ariadne Metabolic Pathways
Apoptosis	Pathway	93	187	61	ACTA1, BIRC5, BCL2, ACTN3, NFKBIE, EZR, LCP1, SMC4, ACTN2, IKBKE, LMNB1, SH2B2, SMC2, BIRC3, WIPF1, AIF1, DNASE1L3, DNAJA3, IKBKB, ATM, ENDOG, TNFRSF25, AIFM1, BID, CASP4, BCL2L11, APAF1, MCL1, IQGAP1, ACTC1, NCAPH, RELB, PARP1, VDAC1, ROCK1, CASP2, ACTR3, YWHAZ, GAS7, MAP3K14, CHUK, NFKBIA, DFFB, BIRC2, GAS2, GNG12, NFKB1, MYO9B, FKBP15, CAPN7, VPS16, REL, CASP8AP2, CASP3, YWHAH, NFKBIZ, AMOT, N…	2.61357	0.0365975	Ariadne Cell Process Pathways
B-cell receptor -> AP-1 signaling	Pathway	25	60	19	CD79B, PRKCB, RASGRP1, PIK3CD, PLCG2, SYK, PIK3CG, PRKD2, PIK3R5, PRKCQ, PRKCD, CD79A, BTK, LYN, PRKCA, PIK3R4, BRAF, NRAS, RALA	3.63059	0.0396251	Ariadne Receptor Signaling Pathways
CXCR4 -> STAT signaling	Pathway	9	9	6	CXCR4, CXCL12, JAK1, STAT1, STAT3, JAK2	4.11416	0.039825	Ariadne Receptor Signaling Pathways
B-cell receptor -> NF-kB signaling	Pathway	23	60	27	CD79B, PRKCB, MALT1, IKBKE, PIK3CD, PLCG2, SYK, CARD11, PIK3CG, PRKD2, PIK3R5, IKBKB, PRKCQ, PRKCD, CD79A, BTK, RELB, LYN, CHUK, NFKBIA, NFKB1, PRKCA, PIK3R4, REL, NFKB2, IKBKG, BCL10	3.55615	0.0419791	Ariadne Receptor Signaling Pathways
Apoptosis Regulation	Pathway	69	624	150	TNFRSF13C, IL7R, LTB, TOP2A, BIRC5, CD27, BCL2, ADCY7, TLR1, PTPN6, CLCF1, NFKBIE, TNFRSF13B, IL2RG, TNFSF11, IL22RA2, IL18R1, LEPR, IL16, NTRK3, P2RX5, RYR1, IKBKE, PIK3CD, BCL2A1, CD40, TNFRSF18, PRKAR2B, BST1, IL2RB, FEN1, BMPR2, ADCY3, BIRC3, LIG1, TNFSF13B, PIK3CG, IL17RA, IL18, CSF2RB, CACNB3, TAOK3, IL7, POLE2, ADCY9, IL21, PIK3R5, DNASE1L3, IKBKB, INHBB, ATM, IL10RA, TRAF5, JAK1, RAD51AP1…	2.70016	0.0430295	Ariadne Cell Signaling Pathways
IL21R -> STAT signaling	Pathway	8	8	6	IL2RG, IL21, JAK1, STAT1, STAT3, IL21R	4.11416	0.0450483	Ariadne Receptor Signaling Pathways
ROS metabolism	Pathway	43	72	10	NCF4, SOD2, NCF1, CYBB, CYBA, NCF2, NQO2, GPX3, GPX4, PRDX6	3.72716	0.0593795	Ariadne Metabolic Pathways
Branched chain amino acids metabolism	Pathway	99	123	32	ACAA2, HADHA, ACAT1, EHHADH, MCEE, ACADS, HADHB, ECHS1, Acaa1b, HIBADH, HIBCH, HADH, HSD17B10, ACADM, PCCB, BCKDHA, BCAT2, AUH, PCCA, BCAT1, ACAT2, MUT, IARS2, DBT, MCCC2, BCKDHB, AOX1, ALDH6A1, HMGCS2, ALDH9A1, ACADSB, LARS2	-3.44702	0.0625196	Ariadne Metabolic Pathways
ICAM2 -> CTNNB/FOXO/STAT3 signaling	Pathway	13	32	13	LCK, BLK, PIK3CD, PIK3CG, PIK3R5, STAT3, FGR, FYN, HCK, MTOR, LYN, PIK3R4, YES1	3.26448	0.0642296	Ariadne Receptor Signaling Pathways
Respiratory chain and oxidative phosphorylation	Pathway	25	118	52	COX7A1, Cox8b, COX6A2, NDUFV1, UQCRC1, NDUFS1, NDUFS8, NDUFB6, NDUFB8, SDHB, NDUFA10, NDUFA8, NDUFS7, NDUFS6, NDUFB4, ATP5O, NDUFB5, UQCRFS1, UQCRB, NDUFB2, SDHA, NDUFS3, UQCRQ, UQCRC2, NDUFA5, NDUFV2, Cox5b, NDUFS2, NDUFA11, PPA2, NDUFA12, NDUFV3, NDUFA3, NDUFA4, COX6A1, NDUFB7, NDUFB3, ATP5B, COX7A2, COX5A, ATP5D, COX6B1, ND5, Atp5e, ATP4B, COX8A, ATP6V1H, Cox7c, COX4I1, COX6C, UQCRHL, NDUFA1	-3.46098	0.0658326	Ariadne Metabolic Pathways
Melanogenesis	Pathway	50	694	149	CCL19, TCF7, CCR7, GPR18, CCL21, CCR6, CXCR5, PRKCB, ADCY7, GPR183, DIO2, LEF1, DCLK1, CXCR4, CCL5, HADHA, GRAP2, CXCL13, CXCL12, CCR9, PLCG2, ACAT1, CXCR6, CAMK4, NRG4, RAPGEF6, PRKAR2B, EHHADH, GRAP, OGDH, CAMK2D, ADCY3, DZIP3, CAMK1D, KMO, TRIM5, RASA2, FGF13, CXCR3, GPR65, P2RY13, DUSP2, PRKD2, ADCY9, RAPGEF4, PLCXD2, CCL22, PTGER4, VEGFA, ECH1, MAOB, ITPR3, HADH, KYNU, HSD17B10, GCDH, PDGFD,…	2.3055	0.0667766	Ariadne Cell Signaling Pathways
FibronectinR -> CTNNB signaling	Pathway	10	38	8	ITGAL, PIK3CD, ITGA4, PIK3CG, PIK3R5, ITGA1, ITGAE, PIK3R4	5.11752	0.0719014	Ariadne Receptor Signaling Pathways
PTPRC -> BCL6 signaling	Pathway	21	27	9	PTPRC, LCK, ITK, RASGRP1, VAV1, FYN, GRB2, NRAS, RALA	6.17981	0.07289	Ariadne Receptor Signaling Pathways
Arachidonic acid metabolism	Pathway	129	251	22	CYP2B6, PLA2G2D, ACOT2, Acot1, PTGES2, PTGR2, PLA2G12A, CYP2U1, CYP2D6, CYP2J2, GPX3, DHRS4, EPHX2, HPGD, PTGDS, CYP1A1, PLA2G4A, CBR1, ACOT4, PLA2G5, PTGS1, CYP4B1	-3.13159	0.0807304	Ariadne Metabolic Pathways
Telomere Maintenance	Pathway	27	52	11	PRKCB, PRKD2, ATM, HNRNPA1, PRKCQ, PRKCD, TERF1, DKC1, XRCC5, XRCC6, PRKCA	3.55615	0.0955121	Ariadne Cell Process Pathways
