# Supplementary material for: Microarray Based Gene Expression Analysis of Murine Brown and Subcutaneous Adipose Tissue: Significance with Human
Source: PLoS One. 2015 May 26;10(5):e0127701. doi: 10.1371/journal.pone.0127701 (PMC4444008; doi:10.1371/journal.pone.0127701)
Supplement: S4 Table — The table lists common pathways of differentially expressed probe sets of human and mouse at p <0.1, with minimum match of ≥1. (XLSX) [file pone.0127701.s011.xlsx]

## Sheet: Sheet1
Pathway	p-value(New Experiment)	Matched Entities(New Experiment)	Pathway Entities of Experiment Type(New Experiment)	p-value(Human)	Matched Entities(Human)	Pathway Entities of Experiment Type(Human)
Mm_Senescence_and_Autophagy_WP1267_48388	0.000159485	30	98	0.0165007	6	98
Mm_XPodNet_-_protein-protein_interactions_in_the_podocyte_expanded_by_STRING_WP2309_58142	1.19946e-09	232	836	0.00406525	29	836
Mm_MicroRNAs_in_cardiomyocyte_hypertrophy_WP1560_41377	0.00232431	24	104	0.00666041	6	104
Mm_Fatty_Acid_Beta_Oxidation_WP1269_41314	7.70256e-19	29	34	0.0349908	3	34
Mm_IL-9_Signaling_Pathway_WP10_43998	0.0738371	7	24	0.0914374	2	24
Mm_PluriNetWork_WP1763_41345	3.11948e-09	86	291	0.015648	12	291
Mm_Endochondral_Ossification_WP1270_41292	0.00645646	18	62	0.0405443	4	62
Mm_ESC_Pluripotency_Pathways_WP339_42897	0.0973451	23	111	0.00821162	7	111
Mm_Leptin_Insulin_Overlap_WP578_45175	0.016003	7	18	0.0443728	2	18
Mm_Synthesis_and_Degradation_of_Ketone_Bodies_WP543_48252	0.0311059	3	5	0.00431241	2	5
Mm_Id_Signaling_Pathway_WP512_41335	0.00894236	15	52	0.022852	4	52
Mm_Regulation_of_Actin_Cytoskeleton_WP523_47746	1.67019e-05	44	151	0.0376018	7	151
Mm_PPAR_signaling_pathway_WP2316_52058	0.000317304	24	87	2.32711e-05	9	87
Mm_Adipogenesis_WP447_42781	0.000238625	37	133	0.0018373	9	133
Mm_Complement_Activation,_Classical_Pathway_WP200_47967	0.00500474	7	17	0.0393678	2	17
Mm_PodNet-_protein-protein_interactions_in_the_podocyte_WP2310_58138	3.74188e-07	84	315	0.0329774	12	315
Mm_Kit_Receptor_Signaling_Pathway_WP407_41265	1.43073e-06	27	67	0.0540388	4	67
Mm_Focal_Adhesion_WP85_59067	5.41415e-10	64	191	0.0159286	9	191
Mm_Nuclear_Receptors_WP509_41291	0.0683372	10	38	0.0463898	3	38
Mm_One_carbon_metabolism_and_related_pathways_WP1770_48487	0.000316204	18	49	0.0701289	3	49
Mm_XPodNet_-_protein-protein_interactions_in_the_podocyte_expanded_by_STRING_WP2309_58143	1.19946e-09	232	836	0.00406525	29	836
Mm_PPAR_signaling_pathway_WP2316_53110	0.000317304	24	87	2.32711e-05	9	87
Mm_PodNet-_protein-protein_interactions_in_the_podocyte_WP2310_58140	3.74188e-07	84	315	0.0329774	12	315
Mm_Leptin_Insulin_Overlap_WP578_59046	0.0757133	5	18	0.0300685	2	18
